# Supplementary material for: A comprehensive catalog of predicted functional upstream open reading frames in humans
Source: Nucleic Acids Res. 2018 Mar 19;46(7):3326–38. doi: 10.1093/nar/gky188 (PMC6283423; doi:10.1093/nar/gky188)
Supplement: Supplementary Data [file gky188_supplemental_files.zip]

Archive with 2 entries (2 files):
- Supplemental_Data_Tables_.xlsx
- Supplement_uORFs.docx
