# Supplementary material for: A comprehensive catalog of predicted functional upstream open reading frames in humans
Source: Nucleic Acids Res. 2018 Mar 19;46(7):3326–38. doi: 10.1093/nar/gky188 (PMC6283423; doi:10.1093/nar/gky188)
Supplement: Supplementary Data [file gky188_supplemental_files.zip › Supplemental_Data_Tables_.xlsx]

## Sheet: Contents
Supplemental Data Tables
Supplemental Table S1: uORF feature descriptions
Supplemental Table S2: uORF feature ranking via Kolmogorov–Smirnov statistic.
Supplemental Table S3: uORFs with peptide mappings.
Supplemental Table S4: Predicted translated uORFs.
Supplemental Table S5: Predicted translated uORFs (highest scoring 10%).
Supplemental Table S6: Translated lncRNA ORFs
Supplemental Table S7: uORF loss effect on protein level.
Supplemental Table S8: uORF gain effect on protein level.
Supplemental Table S9: uORF indel effect on protein level.
Supplemental Table S10: ExAC singleton variants affecting predicted positive uORFs.
Supplemental Table S11: Somatic mutation affecting predicted positive uORFs.
Supplemental Table S12: GWAS variants affecting predicted positive uORFs.
Supplemental Table S13: HGMD variants affecting predicted positive uORFs.
Supplemental Table S14: ClinVar variants affecting predicted positive uORFs.

## Sheet: Supplemental_Table_1
Supplemental Table S1: uORF feature descriptions
Main uORF score features
Feature #	Name	Class	Description
1	uORF length	position and length	Total number of bases in the uORF.
2	uORF start to CDS start	position and length	Distance between the uORF start codon and CDS start codon measured in number of bases.
3	uORF stop to CDS start	position and length	Distance between the uORF stop codon and CDS start codon measured in number of bases.
4	5’UTR length (% of transcript)	position and length	Length of 5'UTR of the mRNA transcript as a fraction of total transcript length.
5	uORF start to 7-methylguanylate cap	position and length	Distance between the uORF start codon and 7-methylguanylate cap measured in number of bases.
6	Percent content adenine (A)	sequence signatures	Total number of adenine bases in the uORF divided by the total number of bases in the uORF.
7	Percent content guanine (G)	sequence signatures	Total number of guanine bases in the uORF divided by the total number of bases in the uORF.
8	Percent content thymine (T)	sequence signatures	Total number of thymine bases in the uORF divided by the total number of bases in the uORF.
9	Percent content cytosine (C)	sequence signatures	Total number of cytosine bases in the uORF divided by the total number of bases in the uORF.
10	# internal TCG rare codons	sequence signatures	Number of in-frame TCG codons present in the uORF.
11	# internal CGT rare codons	sequence signatures	Number of in-frame CGT codons present in the uORF.
12	# internal ACG rare codons	sequence signatures	Number of in-frame ACG codons present in the uORF.
13	# internal CGA rare codons	sequence signatures	Number of in-frame CGA codons present in the uORF.
14	# internal CTA rare codons	sequence signatures	Number of in-frame CTA codons present in the uORF.
15	# internal GTA rare codons	sequence signatures	Number of in-frame GTA codons present in the uORF.
16	# internal ATG (start) codons	sequence signatures	Number of in-frame ATG codons present in the uORF.
17	# internal CTG (start) codons	sequence signatures	Number of in-frame CTG codons present in the uORF.
18	# internal GTG (start) codons	sequence signatures	Number of in-frame GTG codons present in the uORF.
19	# internal TTG (start) codons	sequence signatures	Number of in-frame TTG codons present in the uORF.
20	# internal AAG (start) codons	sequence signatures	Number of in-frame AAG codons present in the uORF.
21	# internal ACG (start) codons	sequence signatures	Number of in-frame ACG codons present in the uORF.
22	# internal AGG (start) codons	sequence signatures	Number of in-frame AGG codons present in the uORF.
23	# internal ATA (start) codons	sequence signatures	Number of in-frame ATA codons present in the uORF.
24	# internal ATT (start) codons	sequence signatures	Number of in-frame ATT codons present in the uORF.
25	# internal ATC (start) codons	sequence signatures	Number of in-frame ATC codons present in the uORF.
26	# internal ATG + CTG (start) codons	sequence signatures	Number of in-frame ATG codons + in-frame CTG codons (sum) present in the uORF.
27	# internal codons same as uORF start codon	sequence signatures	Number of in-frame codons present in the uORF that are the same as the uORF start codon.
28	uORF start codon experimental prevalence	sequence signatures	Frequency of translated uORF start codons identified experimentally in the combined experiments of Gao et al., Fritsch et al., Lee et al.
29	Kozak context	sequence signatures	‘Strong’ (score = 2) G immediately following the start codon in the CDS [position 3] and either A or G three codons upstream of the start codon [position -3]; ‘weak’ (score = 1) G immediately following the start codon in the CDS [position 3] or either an A or a G three codons upstream of the start codon [position -3]; defined as ‘absent’ (score = 0) otherwise.
30	Noderer context	sequence signatures	Start codon translation efficiency from Supplemental Table 2. of Noderer et al. 2014 (1).
31	GTEx Thyroid (transcript-level RNA expression)	functional	mean mRNA expression in Genotype-Tissue Expression project (GTEx) release phe000006.v1 thyroid samples (2)
32	GTEx Testis (transcript-level RNA expression)	functional	mean mRNA expression in Genotype-Tissue Expression project (GTEx) release phe000006.v1 testis samples (2).
33	GTEx Cervix Uteri (transcript-level RNA expression)	functional	mean mRNA expression in Genotype-Tissue Expression project (GTEx) release phe000006.v1 cervix samples (2).
34	GTEx Adipose Tissue (transcript-level RNA expression)	functional	mean mRNA expression in Genotype-Tissue Expression project (GTEx) release phe000006.v1 adipose samples (2).
35	GTEx Breast (transcript-level RNA expression)	functional	mean mRNA expression in Genotype-Tissue Expression project (GTEx) release phe000006.v1 breast samples (2).
36	GTEx Vagina (transcript-level RNA expression)	functional	mean mRNA expression in Genotype-Tissue Expression project (GTEx) release phe000006.v1 vagina samples (2).
37	GTEx Ovary (transcript-level RNA expression)	functional	mean mRNA expression in Genotype-Tissue Expression project (GTEx) release phe000006.v1 ovary samples (2).
38	GTEx Stomach (transcript-level RNA expression)	functional	mean mRNA expression in Genotype-Tissue Expression project (GTEx) release phe000006.v1 stomach samples (2).
39	GTEx Fallopian Tube (transcript-level RNA expression)	functional	mean mRNA expression in Genotype-Tissue Expression project (GTEx) release phe000006.v1 fallopian tube samples (2).
40	GTEx Bone Marrow (transcript-level RNA expression)	functional	mean mRNA expression in Genotype-Tissue Expression project (GTEx) release phe000006.v1 bone marrow samples (2).
41	GTEx Spleen (transcript-level RNA expression)	functional	mean mRNA expression in Genotype-Tissue Expression project (GTEx) release phe000006.v1 spleen samples (2).
42	GTEx Bladder (transcript-level RNA expression)	functional	mean mRNA expression in Genotype-Tissue Expression project (GTEx) release phe000006.v1 bladder samples (2).
43	GTEx Blood (transcript-level RNA expression)	functional	mean mRNA expression in Genotype-Tissue Expression project (GTEx) release phe000006.v1 blood samples (2).
44	GTEx Colon (transcript-level RNA expression)	functional	mean mRNA expression in Genotype-Tissue Expression project (GTEx) release phe000006.v1 colon samples (2).
45	GTEx Prostate (transcript-level RNA expression)	functional	mean mRNA expression in Genotype-Tissue Expression project (GTEx) release phe000006.v1 prostate samples (2).
46	GTEx Pancreas (transcript-level RNA expression)	functional	mean mRNA expression in Genotype-Tissue Expression project (GTEx) release phe000006.v1 pancreas samples (2).
47	GTEx Blood Vessel (transcript-level RNA expression)	functional	mean mRNA expression in Genotype-Tissue Expression project (GTEx) release phe000006.v1 blood vessel samples (2).
48	GTEx Liver (transcript-level RNA expression)	functional	mean mRNA expression in Genotype-Tissue Expression project (GTEx) release phe000006.v1 liver samples (2).
49	GTEx Heart (transcript-level RNA expression)	functional	mean mRNA expression in Genotype-Tissue Expression project (GTEx) release phe000006.v1 hear samples (2).
50	GTEx Small Intestine (transcript-level RNA expression)	functional	mean mRNA expression across Genotype-Tissue Expression project (GTEx) release phe000006.v1 small intestine samples (2).
51	GTEx Uterus (transcript-level RNA expression)	functional	mean mRNA expression across Genotype-Tissue Expression project (GTEx) release phe000006.v1 uterine samples (2).
52	GTEx Pituitary (transcript-level RNA expression)	functional	mean mRNA expression across Genotype-Tissue Expression project (GTEx) release phe000006.v1 pituitary samples (2).
53	GTEx Muscle (transcript-level RNA expression)	functional	mean mRNA expression across Genotype-Tissue Expression project (GTEx) release phe000006.v1 muscle samples (2).
54	GTEx Nerve (transcript-level RNA expression)	functional	mean mRNA expression across Genotype-Tissue Expression project (GTEx) release phe000006.v1 nerve samples (2).
55	GTEx Adrenal Gland (transcript-level RNA expression)	functional	mean mRNA expression across Genotype-Tissue Expression project (GTEx) release phe000006.v1 adrenal gland samples (2).
56	GTEx Brain (transcript-level RNA expression)	functional	mean mRNA expression across Genotype-Tissue Expression project (GTEx) release phe000006.v1 brain samples (2).
57	GTEx Salivary Gland (transcript-level RNA expression)	functional	mean mRNA expression across Genotype-Tissue Expression project (GTEx) release phe000006.v1 salivary gland samples (2).
58	GTEx Lung (transcript-level RNA expression)	functional	mean mRNA expression across Genotype-Tissue Expression project (GTEx) release phe000006.v1 lung samples (2).
59	GTEx Skin (transcript-level RNA expression)	functional	mean mRNA expression across Genotype-Tissue Expression project (GTEx) release phe000006.v1 skin samples (2).
60	GTEx Esophagus (transcript-level RNA expression)	functional	mean mRNA expression across Genotype-Tissue Expression project (GTEx) release phe000006.v1 esophageal samples (2).
61	GTEx Kidney (transcript-level RNA expression)	functional	mean mRNA expression across Genotype-Tissue Expression project (GTEx) release phe000006.v1 kidney samples (2).
62	GTEx (combined) (transcript-level RNA expression)	functional	mean mRNA expression across Genotype-Tissue Expression project (GTEx) release phe000006.v1 all samples (2).
63	GTEx tissue entropy (transcript-level RNA expression)	functional	tissue specificity measured as the mRNA expression entropy across Genotype-Tissue Expression project (GTEx) release phe000006.v1 tissues (3).
64	mRNA ΔG [-20,19] from uORF start	functional	predicted free energy change upon RNA folding of 40BP region [-20,19]BP from the uORF start site (4).
65	mRNA ΔG [0,39] from uORF start	functional	predicted free energy change upon RNA folding of 40BP region [0,39]BP from the uORF start site (4).
66	mRNA ΔG [20,59] from uORF start	functional	predicted free energy change upon RNA folding of 40BP region [20,59]BP from the uORF start site (4).
67	mRNA ΔG [40,79] from uORF start	functional	predicted free energy change upon RNA folding of 40BP region [40,79]BP from the uORF start site (4).
68	mRNA ΔG [60,99] from uORF start	functional	predicted free energy change upon RNA folding of 40BP region [60,99]BP from the uORF start site (4).
69	mRNA ΔG [80,119] from uORF start	functional	predicted free energy change upon RNA folding of 40BP region [80,119]BP from the uORF start site (4).
70	mRNA ΔG [100,139] from uORF start	functional	predicted free energy change upon RNA folding of 40BP region [100,139]BP from the uORF start site (4).
71	mRNA ΔG [-40,-1] from uORF stop	functional	predicted free energy change upon RNA folding of 40BP region [-40,-1]BP from the uORF stop site (4).
72	mRNA ΔG [-20,19] from uORF stop	functional	predicted free energy change upon RNA folding of 40BP region [-20,19]BP from the uORF stop site (4).
73	mRNA ΔG [0,39] from uORF stop	functional	predicted free energy change upon RNA folding of 40BP region [0,39]BP from the uORF stop site (4).
74	mRNA ΔG [20,59] from uORF stop	functional	predicted free energy change upon RNA folding of 40BP region [20,59]BP from the uORF stop site (4).
75	mRNA ΔG [40,79] from uORF stop	functional	predicted free energy change upon RNA folding of 40BP region [40,79]BP from the uORF stop site (4).
76	mRNA ΔG [-20,19] from CDS start	functional	predicted free energy change upon RNA folding of 40BP region [-20,19]BP from the CDS start site (4).
77	mRNA ΔG [0,39] from CDS start	functional	predicted free energy change upon RNA folding of 40BP region [0,39]BP from the CDS start site (4).
78	mRNA ΔG [20,59] from CDS start	functional	predicted free energy change upon RNA folding of 40BP region [20,59]BP from the CDS start site (4).
79	mRNA ΔG [40,79] from CDS start	functional	predicted free energy change upon RNA folding of 40BP region [40,79]BP from the CDS start site (4).
80	mRNA ΔG [60,99] from CDS start	functional	predicted free energy change upon RNA folding of 40BP region [60,99]BP from the CDS start site (4).
81	mRNA ΔG [80,119] from CDS start	functional	predicted free energy change upon RNA folding of 40BP region [80,119]BP from the CDS start site (4).
82	mRNA ΔG [100,139] from CDS start	functional	predicted free energy change upon RNA folding of 40BP region [100,139]BP from the CDS start site (4).
83	GERP score uORF start codon	conservation	GERP score of the uORF stop codon (5).
84	GERP score uORF stop codon	conservation	GERP score of the uORF start codon (5).
85	GERP elements percent	conservation	percentage of the total uORF length that is composed of GERP conserved elements (5).
86	Total single nucleotide polymorphisms (SNPs)	conservation	1000 Genomes phase 3 single nucleotide polymorphisms located within the uORF.
87	SNPs per length	conservation	1000 Genomes phase 3 single nucleotide polymorphisms located within the uORF per uORF length measured in bases.
88	Heterozygosity	conservation	Hardy-Weinberg heterozygosity for 1000 Genomes phase 3 SNPs located within the uORF.
89	Heterozygosity per length	conservation	Hardy-Weinberg heterozygosity for 1000 Genomes phase 3 SNPs located within the uORF per uORF length measured in bases.
Peptide score features
1	% Isoleucine, length normalized	sequence signatures	Isoleucine amino acids / ORF peptide length
2	% Leucine, length normalized	sequence signatures	Leucine amino acids / uORF peptide length
3	% Valine, length normalized	sequence signatures	Valine amino acids / uORF peptide length
4	% Phenylalanine, length normalized	sequence signatures	Phenylalanine amino acids / uORF peptide length
5	% Methionine, length normalized	sequence signatures	Methionine amino acids / uORF peptide length
6	% Cysteine, length normalized	sequence signatures	Cysteine amino acids / uORF peptide length
7	% Alanine, length normalized	sequence signatures	Alanine amino acids / uORF peptide length
8	% Glycine, length normalized	sequence signatures	Glycine amino acids / uORF peptide length
9	% Proline, length normalized	sequence signatures	Proline amino acids / uORF peptide length
10	% Threonine, length normalized	sequence signatures	Threonine amino acids / uORF peptide length
11	% Serine, length normalized	sequence signatures	Serine amino acids / uORF peptide length
12	% Tyrosine, length normalized	sequence signatures	Tyrosine amino acids / uORF peptide length
13	% Tryptophan, length normalized	sequence signatures	Tryptophan amino acids / uORF peptide length
14	% Glutamine, length normalized	sequence signatures	Glutamine amino acids / uORF peptide length
15	% Asparagine, length normalized	sequence signatures	Asparagine amino acids / uORF peptide length
16	% Histidine, length normalized	sequence signatures	Histidine amino acids / uORF peptide length
17	% Glutamic acid, length normalized	sequence signatures	Glutamic acid amino acids / uORF peptide length
18	% Aspartic acid, length normalized	sequence signatures	Aspartic acid amino acids / uORF peptide length
19	% Lysine, length normalized	sequence signatures	Lysine amino acids / uORF peptide length
20	% Arginine, length normalized	sequence signatures	Arginine amino acids / uORF peptide length
21	translated uORF length	position and length	uORF length in amino acids
22	Mass spectrometry evidence	functional	>=1 peptide sequences from the Human Peptide Atlas build THISP_2016-10-01 mapped via BLAST (blastx) (6).
References
1. Noderer,W.L., Flockhart,R.J., Bhaduri,A., Diaz de Arce,A.J., Zhang,J., Khavari,P.A., Wang,C.L., Afshar‐Kharghan,V., Li,C., Khoshnevis‐Asl,M., et al. (2014) Quantitative analysis of mammalian translation initiation sites by FACS-seq. Mol. Syst. Biol., 10, 748–748.
2. Lonsdale,J., Thomas,J., Salvatore,M., Phillips,R., Lo,E., Shad,S., Hasz,R., Walters,G., Garcia,F., Young,N., et al. (2013) The Genotype-Tissue Expression (GTEx) project. Nat. Genet., 45, 580–585.
3. Schug,J., Schuller,W.-P., Kappen,C., Salbaum,J.M., Bucan,M. and Stoeckert,C.J. (2005) Promoter features related to tissue specificity as measured by Shannon entropy. Genome Biol., 6, R33.
4. Hofacker,I.L., Fontana,W., Stadler,P.F., Bonhoeffer,L.S., Tacker,M. and Schuster,P. (1994) Fast folding and comparison of RNA secondary structures. Monatshefte für Chemie Chem. Mon., 125, 167–188.
5. Cooper,G.M., Stone,E.A., Asimenos,G., NISC Comparative Sequencing Program, Green,E.D., Batzoglou,S. and Sidow,A. (2005) Distribution and intensity of constraint in mammalian genomic sequence. Genome Res., 15, 901–13.
6. Desiere,F., Deutsch,E.W., King,N.L., Nesvizhskii,A.I., Mallick,P., Eng,J., Chen,S., Eddes,J., Loevenich,S.N. and Aebersold,R. (2006) The PeptideAtlas project. Nucleic Acids Res., 34, D655–D658.

## Sheet: Supplemental_Table_2
Supplemental Table S2: uORF main score feature ranking via Kolmogorov–Smirnov statistic.
Rank	Attribute	KS statistic	p value
1	GTEx Bone Marrow (transcript-level RNA expression)	0.54	0
2	GTEx Liver (transcript-level RNA expression)	0.5	0
3	GTEx Lung (transcript-level RNA expression)	0.49	0
4	GTEx Pituitary (transcript-level RNA expression)	0.49	0
5	uORF start codon experimental prevalence	0.48	0
6	GTEx Nerve (transcript-level RNA expression)	0.48	0
7	GTEx Muscle (transcript-level RNA expression)	0.47	0
8	GTEx Pancreas (transcript-level RNA expression)	0.47	0
9	GTEx Adipose Tissue (transcript-level RNA expression)	0.47	0
10	GTEx Skin (transcript-level RNA expression)	0.47	0
11	GTEx Spleen (transcript-level RNA expression)	0.47	0
12	GTEx Stomach (transcript-level RNA expression)	0.46	0
13	GTEx Cervix Uteri (transcript-level RNA expression)	0.46	0
14	GTEx (combined) (transcript-level RNA expression)	0.46	0
15	GTEx Salivary Gland (transcript-level RNA expression)	0.46	0
16	GTEx Uterus (transcript-level RNA expression)	0.46	0
17	GTEx Small Intestine (transcript-level RNA expression)	0.46	0
18	GTEx Prostate (transcript-level RNA expression)	0.46	0
19	GTEx Esophagus (transcript-level RNA expression)	0.46	0
20	GTEx Heart (transcript-level RNA expression)	0.46	0
21	GTEx Bladder (transcript-level RNA expression)	0.46	0
22	GTEx Brain (transcript-level RNA expression)	0.45	0
23	GTEx Breast (transcript-level RNA expression)	0.45	0
24	GTEx Blood Vessel (transcript-level RNA expression)	0.45	0
25	GTEx Fallopian Tube (transcript-level RNA expression)	0.45	0
26	GTEx Blood (transcript-level RNA expression)	0.45	0
27	GTEx Thyroid (transcript-level RNA expression)	0.44	0
28	GTEx Vagina (transcript-level RNA expression)	0.44	0
29	GTEx Colon (transcript-level RNA expression)	0.44	0
30	GTEx Kidney (transcript-level RNA expression)	0.43	0
31	GTEx Testis (transcript-level RNA expression)	0.43	0
32	GTEx Adrenal Gland (transcript-level RNA expression)	0.42	0
33	GTEx Ovary (transcript-level RNA expression)	0.41	0
34	GTEx Tissue Entropy (transcript-level RNA expression)	0.4	0
35	# internal codons same as uORF start codon	0.3	0
36	# internal ATG (start) codons	0.28	0
37	# internal ATA (start) codons	0.28	0
38	# internal ATT (start) codons	0.26	0
39	# internal ATG + CTG (start) codons	0.26	0
40	# internal AAG (start) codons	0.23	0
41	# internal ATC (start) codons	0.22	0
42	5’UTR length (% of transcript)	0.22	0
43	GERP score uORF start codon	0.22	0
44	GERP score uORF stop codon	0.21	0
45	# internal TTG (start) codons	0.21	0
46	# internal AGG (start) codons	0.2	0
47	# internal CTG (start) codons	0.2	0
48	Kozak context	0.19	0
49	GERP elements percent	0.19	0
50	uORF start to CDS start	0.19	0
51	mRNA ΔG [20-59] from uORF start	0.18	0
52	# internal GTG (start) codons	0.18	0
53	mRNA ΔG [40-79] from uORF start	0.18	0
54	Percent content adenine (A)	0.17	0
55	uORF start to 7-methylguanylate cap	0.16	0
56	mRNA ΔG [0,39] from uORF stop	0.16	0
57	mRNA ΔG [-20,19] from uORF stop	0.16	0
58	uORF stop to CDS start	0.16	0
59	mRNA ΔG [-20,19] from CDS start	0.14	0
60	Noderer context	0.13	0
61	Percent content guanine (G)	0.13	0
62	mRNA ΔG [60,99] from uORF start	0.12	0
63	mRNA ΔG [80,119] uORF start	0.12	0
64	mRNA ΔG [-20,19] uORF start	0.12	0
65	mRNA ΔG [-40,-1] from uORF end	0.11	0
66	mRNA ΔG [100,139] from uORF start	0.11	0
67	mRNA ΔG [20,59] from CDS start	0.11	0
68	mRNA ΔG [0,39] from uORF start	0.1	0
69	Percent content cytosine (C)	0.1	0
70	mRNA ΔG [20,59] uORF stop	0.09	0
71	mRNA ΔG [40,79] from CDS start	0.09	0
72	mRNA ΔG [40,79] from uORF end	0.08	0
73	SNPs/length	0.07	0.001
74	mRNA ΔG [0,39] from CDS start	0.06	0.004
75	# internal TCG rare codons	0.06	0.011
76	mRNA ΔG [100,139] from CDS start	0.05	0.027
77	mRNA ΔG [80,119] from CDS start	0.05	0.028
78	Percent content thymine (T)	0.05	0.053
79	# internal ACG rare codons	0.05	0.056
80	# internal CGA rare codons	0.04	0.142
81	# internal CGT rare codons	0.04	0.198
82	mRNA ΔG [60,99] from CDS start	0.03	0.309
83	uORF length	0.03	0.447
84-89	# internal ACG rare codons
84-89	# internal CTA rare codons
84-89	# internal GTA rare codons
84-89	Heterozygosity per length
84-89	Total single nucleotide polymorphisms (SNPs)
84-89	Heterozygosity

## Sheet: Supplemental_Table_3
Supplemental Table S3: uORFs with peptide mappings.
uORF_ID	additional_transcripts	peptide_atlas_IDs	UTRonly_vs_CDSpartial	chromosome	strand	uORF_start_coordinate	uORF_end_coordinate	gene	length
ENST00000217131.5.uORF_CTG.1	-	PAp06354513	CDSpartial	chr20	-	57582287	57572689	CTSZ	711
ENST00000217131.5.uORF_ATC.1	-	PAp06354513	CDSpartial	chr20	-	57582260	57572689	CTSZ	684
ENST00000370554.1.uORF_ATG.1	ENST00000331835.5.uORF_ATG.5	PAp05200144,PAp05226927	CDSpartial	chr1	-	87379794	87346373	SEP15	288
ENST00000217131.5.uORF_ATC.2	-	PAp06354513	CDSpartial	chr20	-	57582236	57572689	CTSZ	660
ENST00000217131.5.uORF_GTG.1	-	PAp06354513	CDSpartial	chr20	-	57582290	57572689	CTSZ	714
ENST00000370554.1.uORF_CTG.1	ENST00000331835.5.uORF_CTG.5	PAp05200144,PAp05226927	CDSpartial	chr1	-	87379803	87346373	SEP15	297
ENST00000538521.1.uORF_GTG.1	ENST00000434494.1.uORF_GTG.1	PAp04920195,PAp04904661,PAp04819166,PAp04842349,PAp06335712,PAp04902747,PAp04903054,PAp05179093,PAp04873760,PAp04916321	UTRonly	chr15	+	44038663	44043830	PDIA3	291
ENST00000536059.1.uORF_TTG.2	ENST00000446821.1.uORF_TTG.2	PAp02592746,PAp04847135,PAp05042789,PAp02248577,PAp00487027,PAp03601163	CDSpartial	chr2	+	114647779	114684947	ACTR3	204
ENST00000544255.1.uORF_CTG.1	ENST00000392168.2.uORF_CTG.4,ENST00000538128.1.uORF_CTG.1	PAp04925947,PAp05717826,PAp04860625,PAp03601520,PAp05718360,PAp02953354,PAp05718358	UTRonly	chr6	-	160210626	160208887	TCP1	207
ENST00000455950.2.uORF_ACG.1	ENST00000337004.4.uORF_ACG.1	PAp05803079	CDSpartial	chr8	+	97274254	97307381	PTDSS1	342
ENST00000455950.2.uORF_CTG.2	ENST00000337004.4.uORF_CTG.2	PAp05803079	CDSpartial	chr8	+	97274191	97307381	PTDSS1	405
ENST00000455950.2.uORF_ATT.1	ENST00000337004.4.uORF_ATT.1	PAp05803079	CDSpartial	chr8	+	97274182	97307381	PTDSS1	414
ENST00000402886.3.uORF_GTG.1	-	PAp05613765	CDSpartial	chr6	-	35454475	35444206	TEAD3	507
ENST00000422611.2.uORF_GTG.1	-	PAp03478035,PAp01432164	CDSpartial	chr16	-	68002576	67995521	SLC12A4	324
ENST00000540844.1.uORF_CTG.3	-	PAp04860327,PAp03596565,PAp04805679,PAp04839098,PAp02266443,PAp05737061,PAp04833074,PAp04867749	CDSpartial	chr21	-	30445917	30439911	CCT8	273
ENST00000370691.2.uORF_ATG.1	-	PAp03245161,PAp04714907,PAp01437358	UTRonly	chr20	-	60889799	60889557	LAMA5	243
ENST00000519295.1.uORF_CTG.2	-	PAp04870623,PAp05521583,PAp02159681,PAp05662618	UTRonly	chr5	-	77590469	77590272	AP3B1	198
ENST00000378697.1.uORF_ATC.1	-	PAp04785767,PAp03598736,PAp05713568	UTRonly	chr13	-	47367578	47364790	ESD	129
ENST00000370691.2.uORF_GTG.3	-	PAp03245161,PAp04714907	UTRonly	chr20	-	60889850	60889557	LAMA5	294
ENST00000519295.1.uORF_TTG.2	-	PAp04870623,PAp05521583,PAp02159681,PAp05662618	UTRonly	chr5	-	77590454	77590272	AP3B1	183
ENST00000323146.3.uORF_ATG.7	-	PAp05803816,PAp05525153,PAp06314549,PAp05525172	UTRonly	chr5	+	139944429	139946347	SLC35A4	312
ENST00000370691.2.uORF_CTG.4	-	PAp03245161,PAp04714907,PAp01437358	UTRonly	chr20	-	60889802	60889557	LAMA5	246
ENST00000370691.2.uORF_ACG.2	-	PAp03245161,PAp04714907,PAp01437358	UTRonly	chr20	-	60889805	60889557	LAMA5	249
ENST00000217893.5.uORF_GTG.3	-	PAp02189220,PAp02190814,PAp02189340,PAp04928442	UTRonly	chr5	-	68665353	68661577	TAF9	162
ENST00000445086.2.uORF_CTG.2	-	PAp01762214	CDSpartial	chr11	-	6502550	6500113	ARFIP2	264
ENST00000378697.1.uORF_TTG.2	-	PAp04785767,PAp03598736,PAp05713568	UTRonly	chr13	-	47367539	47364790	ESD	90
ENST00000358357.3.uORF_TTG.2	ENST00000257622.4.uORF_TTG.8,ENST00000446813.1.uORF_TTG.8	PAp05521518	UTRonly	chr7	+	72361589	72396831	POM121	93
ENST00000519295.1.uORF_CTG.1	-	PAp04870623,PAp05521583,PAp02159681,PAp05662618	UTRonly	chr5	-	77590514	77590272	AP3B1	243
ENST00000519295.1.uORF_ACG.1	-	PAp04870623,PAp05521583,PAp02159681,PAp05662618	UTRonly	chr5	-	77590496	77590272	AP3B1	225
ENST00000358357.3.uORF_ATT.2	ENST00000446813.1.uORF_ATT.5,ENST00000257622.4.uORF_ATT.5	PAp05521518	UTRonly	chr7	+	72361583	72396831	POM121	99
ENST00000378697.1.uORF_TTG.1	-	PAp04785767,PAp03598736,PAp05713568	UTRonly	chr13	-	47367566	47364790	ESD	117
ENST00000297579.5.uORF_ATG.1	-	PAp00003610,PAp00008859	UTRonly	chr8	+	104426982	104427167	DCAF13	186
ENST00000445086.2.uORF_CTG.3	-	PAp01762214	CDSpartial	chr11	-	6502547	6500113	ARFIP2	261
ENST00000378697.1.uORF_GTG.1	-	PAp04785767,PAp03598736,PAp05713568	UTRonly	chr13	-	47367563	47364790	ESD	114
ENST00000539497.1.uORF_CTG.1	-	PAp04697305,PAp03598230	UTRonly	chr9	+	131549609	131559452	TBC1D13	240
ENST00000406969.1.uORF_ACG.1	-	PAp04812485,PAp05718132	CDSpartial	chr22	+	20861939	20891442	MED15	123
ENST00000406969.1.uORF_GTG.1	-	PAp04812485,PAp05718132	CDSpartial	chr22	+	20861921	20891442	MED15	141
ENST00000323146.3.uORF_GTG.12	ENST00000514199.1.uORF_GTG.15	PAp06314549	UTRonly	chr5	+	139945548	139946347	SLC35A4	207
ENST00000445086.2.uORF_CTG.6	-	PAp01762214	CDSpartial	chr11	-	6502487	6500113	ARFIP2	201
ENST00000382181.2.uORF_ACG.5	-	PAp01804414	CDSpartial	chr20	+	389365	402833	RBCK1	711
ENST00000358357.3.uORF_ATC.2	ENST00000257622.4.uORF_ATC.6,ENST00000446813.1.uORF_ATC.6	PAp05521518	UTRonly	chr7	+	72361562	72396831	POM121	120
ENST00000323146.3.uORF_CTG.9	ENST00000514199.1.uORF_CTG.24	PAp05525153,PAp05525172,PAp06314549,PAp05803816	UTRonly	chr5	+	139945503	139946347	SLC35A4	252
ENST00000323146.3.uORF_CTG.10	ENST00000514199.1.uORF_CTG.25	PAp05525153,PAp05525172,PAp06314549,PAp05803816	UTRonly	chr5	+	139945512	139946347	SLC35A4	243
ENST00000323146.3.uORF_CTG.12	ENST00000514199.1.uORF_CTG.27	PAp06314549	UTRonly	chr5	+	139946189	139946347	SLC35A4	159
ENST00000315473.5.uORF_ATT.1	ENST00000551431.1.uORF_ATT.1,ENST00000545888.2.uORF_ATT.1	PAp00496386,PAp00025533,PAp03582792,PAp00497593,PAp00032223,PAp02940947,PAp03118333,PAp01433679,PAp04871766,PAp04593595	UTRonly	chr12	+	57881862	57883998	MARS	435
ENST00000524958.1.uORF_CTG.1	-	PAp01526086,PAp01928820	CDSpartial	chr11	-	62432660	62430601	C11orf48	312
ENST00000542325.1.uORF_ATA.1	-	PAp04355114,PAp04849795,PAp04875861,PAp04753635,PAp04777293,PAp04893047,PAp02174050,PAp04888258,PAp04876273,PAp04849748,PAp04903924,PAp04840279	CDSpartial	chr20	+	47674995	47686752	CSE1L	207
ENST00000323146.3.uORF_GTG.15	ENST00000514199.1.uORF_GTG.18	PAp06314549	UTRonly	chr5	+	139946243	139946347	SLC35A4	105
ENST00000323146.3.uORF_TTG.4	ENST00000514199.1.uORF_TTG.19	PAp06314549	UTRonly	chr5	+	139946231	139946347	SLC35A4	117
ENST00000360239.3.uORF_ACG.1	-	PAp05621442,PAp00632087,PAp04407500,PAp03095601,PAp03096062	CDSpartial	chr12	-	109251305	109194697	SSH1	993
ENST00000538170.2.uORF_ACG.2	-	PAp01877966,PAp04775427	CDSpartial	chr18	+	32621441	32677458	MAPRE2	234
ENST00000409655.1.uORF_CTG.2	-	PAp02934395,PAp02290702,PAp04511464	CDSpartial	chr11	+	289211	290769	ATHL1	558
ENST00000427365.2.uORF_GTG.1	-	PAp05787658	UTRonly	chrX	-	153059805	153055711	IDH3G	198
ENST00000409655.1.uORF_GTG.2	-	PAp02934395,PAp02290702,PAp04511464	CDSpartial	chr11	+	289229	290769	ATHL1	540
ENST00000409655.1.uORF_CTG.1	-	PAp02934395,PAp02290702,PAp04511464	CDSpartial	chr11	+	289178	290769	ATHL1	591
ENST00000360239.3.uORF_GTG.3	-	PAp05621442,PAp00632087,PAp04407500,PAp03095601,PAp03096062	CDSpartial	chr12	-	109251299	109194697	SSH1	987
ENST00000538170.2.uORF_GTG.2	-	PAp01877966,PAp04775427	CDSpartial	chr18	+	32621414	32677458	MAPRE2	261
ENST00000409655.1.uORF_CTG.3	-	PAp02934395,PAp02290702,PAp04511464	CDSpartial	chr11	+	289235	290769	ATHL1	534
ENST00000409655.1.uORF_ACG.1	-	PAp02934395,PAp02290702,PAp04511464	CDSpartial	chr11	+	289208	290769	ATHL1	561
ENST00000538252.1.uORF_ATC.2	-	PAp04036777	UTRonly	chr2	-	62115684	62115295	CCT4	267
ENST00000244670.8.uORF_GTG.2	-	PAp02282174	CDSpartial	chr6	+	42984919	42985902	KLHDC3	363
ENST00000369722.3.uORF_ATG.2	-	PAp05515602	UTRonly	chr1	+	111991596	111991880	ATP5F1	285
ENST00000420250.1.uORF_TTG.1	ENST00000607062.1.uORF_TTG.2,ENST00000260952.4.uORF_TTG.1	PAp04788195	UTRonly	chr2	+	190526232	190530837	ASNSD1	252
ENST00000538577.1.uORF_CTG.3	ENST00000393810.1.uORF_CTG.3	PAp03622722	CDSpartial	chr6	-	44225243	44223302	SLC35B2	381
ENST00000568816.1.uORF_CTG.3	-	PAp02199815,PAp00064253,PAp02213416	UTRonly	chr15	+	45879847	45893498	BLOC1S6	357
ENST00000435176.1.uORF_TTG.1	-	PAp04500338	CDSpartial	chr3	+	37035371	37045947	MLH1	252
ENST00000538577.1.uORF_CTG.1	ENST00000393810.1.uORF_CTG.1	PAp03622722	CDSpartial	chr6	-	44225258	44223302	SLC35B2	396
ENST00000568816.1.uORF_GTG.1	-	PAp02199815,PAp00064253,PAp02213416	UTRonly	chr15	+	45879856	45893498	BLOC1S6	348
ENST00000436462.2.uORF_TTG.1	ENST00000449508.1.uORF_TTG.1	PAp03601589,PAp03598405	CDSpartial	chr22	+	35695898	35719148	TOM1	318
ENST00000420250.1.uORF_GTG.2	ENST00000260952.4.uORF_GTG.4,ENST00000607062.1.uORF_GTG.5	PAp04788195	UTRonly	chr2	+	190526241	190530837	ASNSD1	243
ENST00000436462.2.uORF_GTG.1	ENST00000449508.1.uORF_GTG.1	PAp03601589,PAp03598405	CDSpartial	chr22	+	35695901	35719148	TOM1	315
ENST00000447332.3.uORF_TTG.1	-	PAp02215577	CDSpartial	chr1	+	155023829	155026451	ADAM15	315
ENST00000453279.2.uORF_ATT.6	ENST00000398379.2.uORF_ATT.7	PAp05521518	UTRonly	chr7	-	75104036	75070894	POM121C	99
ENST00000568816.1.uORF_CTG.4	-	PAp02199815,PAp00064253,PAp02213416	UTRonly	chr15	+	45879886	45893498	BLOC1S6	318
ENST00000369722.3.uORF_CTG.2	-	PAp05515602	UTRonly	chr1	+	111991632	111991880	ATP5F1	249
ENST00000447332.3.uORF_CTG.1	-	PAp02215577	CDSpartial	chr1	+	155023832	155026451	ADAM15	312
ENST00000369722.3.uORF_ATA.1	-	PAp05515602	UTRonly	chr1	+	111991578	111991880	ATP5F1	303
ENST00000437629.2.uORF_CTG.2	-	PAp04804926	UTRonly	chr10	+	88853983	88854135	FAM35A	153
ENST00000453279.2.uORF_ATC.7	ENST00000398379.2.uORF_ATC.5	PAp05521518	UTRonly	chr7	-	75104039	75070894	POM121C	102
ENST00000369722.3.uORF_ATC.1	-	PAp05515602	UTRonly	chr1	+	111991665	111991880	ATP5F1	216
ENST00000453279.2.uORF_ATC.6	ENST00000398379.2.uORF_ATC.4	PAp05521518	UTRonly	chr7	-	75104057	75070894	POM121C	120
ENST00000369722.3.uORF_ACG.1	-	PAp05515602	UTRonly	chr1	+	111991560	111991880	ATP5F1	321
ENST00000392204.2.uORF_GTG.1	-	PAp02564422	UTRonly	chr19	+	36036534	36036722	TMEM147	189
ENST00000437629.2.uORF_GTG.1	-	PAp04804926	UTRonly	chr10	+	88853947	88854135	FAM35A	189
ENST00000446119.2.uORF_CTG.9	-	PAp04595144,PAp06336850,PAp01824474,PAp02291423	UTRonly	chr17	+	60759094	60759421	MRC2	210
ENST00000497864.1.uORF_CTG.2	-	PAp04913604,PAp05111095	CDSpartial	chr3	+	52005461	52005709	ABHD14A	249
ENST00000497864.1.uORF_CTG.1	-	PAp04913604,PAp05111095	CDSpartial	chr3	+	52005449	52005709	ABHD14A	261
ENST00000437629.2.uORF_ATC.1	-	PAp04804926	UTRonly	chr10	+	88853935	88854135	FAM35A	201
ENST00000446119.2.uORF_TTG.10	-	PAp04595144,PAp06336850,PAp01824474,PAp02291423	UTRonly	chr17	+	60759130	60759421	MRC2	174
ENST00000446119.2.uORF_CTG.4	-	PAp04595144,PAp06336850,PAp01824474,PAp02291423	UTRonly	chr17	+	60758950	60759421	MRC2	354
ENST00000392204.2.uORF_ATC.2	-	PAp02564422	UTRonly	chr19	+	36036639	36036722	TMEM147	84
ENST00000336230.6.uORF_ATC.2	-	PAp03123561,PAp03120987,PAp02208471	CDSpartial	chr1	+	54665911	54675670	MRPL37	402
ENST00000526390.1.uORF_CTG.5	-	PAp05199200,PAp05747424,PAp04602254,PAp04657395,PAp04804607,PAp02918627,PAp02523540,PAp04664813,PAp00028811,PAp04924689,PAp02241919,PAp05179844,PAp04561519,PAp00132452,PAp04865500,PAp02552076,PAp02268448,PAp04753579,PAp04451989,PAp02990412,PAp04796790,PAp02181042,PAp05735912,PAp04923609,PAp05696729,PAp05450380,PAp04621953,PAp00740031,PAp02544082,PAp05734606,PAp04913778,PAp02647733,PAp00000922,PAp…	CDSpartial	chr12	+	104683271	104742193	TXNRD1	1692
ENST00000528220.1.uORF_GTG.1	-	PAp04655656,PAp04720123,PAp05182355,PAp04523106,PAp00001523,PAp02192052	CDSpartial	chr11	-	65488268	65487747	RNASEH2C	522
ENST00000571514.1.uORF_ACG.1	-	PAp02239011	UTRonly	chr16	+	70488527	70505118	FUK	360
ENST00000446119.2.uORF_GTG.3	-	PAp04595144,PAp06336850,PAp01824474,PAp02291423	UTRonly	chr17	+	60759142	60759421	MRC2	162
ENST00000526390.1.uORF_GTG.4	-	PAp05199200,PAp05747424,PAp04602254,PAp04657395,PAp04804607,PAp02918627,PAp02523540,PAp04664813,PAp00028811,PAp04924689,PAp02241919,PAp05179844,PAp04561519,PAp00132452,PAp04865500,PAp02552076,PAp02268448,PAp04753579,PAp04451989,PAp02990412,PAp04796790,PAp02181042,PAp05735912,PAp04923609,PAp05696729,PAp05450380,PAp04621953,PAp00740031,PAp02544082,PAp05734606,PAp04913778,PAp02647733,PAp00000922,PAp…	CDSpartial	chr12	+	104683301	104742193	TXNRD1	1662
ENST00000446119.2.uORF_CTG.28	-	PAp00495480,PAp04371849,PAp02261390	CDSpartial	chr17	+	60759571	60767385	MRC2	687
ENST00000541098.1.uORF_CTG.3	-	PAp04769881,PAp04875558,PAp04819632,PAp04688040,PAp04910613	UTRonly	chr20	-	33534468	33530662	GSS	333
ENST00000446119.2.uORF_CTG.11	-	PAp04595144,PAp06336850,PAp01824474,PAp02291423	UTRonly	chr17	+	60759118	60759421	MRC2	186
ENST00000541098.1.uORF_TTG.1	-	PAp04769881,PAp04875558,PAp04819632,PAp04688040,PAp04910613	UTRonly	chr20	-	33534462	33530662	GSS	327
ENST00000446119.2.uORF_CTG.10	-	PAp04595144,PAp06336850,PAp01824474,PAp02291423	UTRonly	chr17	+	60759106	60759421	MRC2	198
ENST00000446119.2.uORF_CTG.6	-	PAp04595144,PAp06336850,PAp01824474,PAp02291423	UTRonly	chr17	+	60758998	60759421	MRC2	306
ENST00000348161.4.uORF_ATT.1	-	PAp03598438	UTRonly	chr17	+	52978197	52982866	TOM1L1	105
ENST00000539165.1.uORF_ACG.1	-	PAp04395743	UTRonly	chr22	+	32248962	32269269	DEPDC5	393
ENST00000397506.3.uORF_ATG.1	-	PAp06332013	UTRonly	chr12	-	120657180	120654515	PXN	576
ENST00000446119.2.uORF_CTG.13	-	PAp04595144,PAp06336850,PAp01824474,PAp02291423	UTRonly	chr17	+	60759154	60759421	MRC2	150
ENST00000397506.3.uORF_GTG.2	-	PAp06332013	UTRonly	chr12	-	120657162	120654515	PXN	558
ENST00000542724.1.uORF_ATC.1	-	PAp01528097	CDSpartial	chr12	-	66563734	66547147	TMBIM4	144
ENST00000446119.2.uORF_CTG.12	-	PAp04595144,PAp06336850,PAp01824474,PAp02291423	UTRonly	chr17	+	60759133	60759421	MRC2	171
ENST00000378905.2.uORF_GTG.3	ENST00000535718.1.uORF_GTG.3	PAp04368307,PAp05638878,PAp04909530,PAp01733314,PAp02288955,PAp05032877,PAp05724104	CDSpartial	chr12	+	69080828	69090607	NUP107	330
ENST00000541098.1.uORF_ATC.3	-	PAp04769881,PAp04875558,PAp04819632,PAp04688040,PAp04910613	UTRonly	chr20	-	33534456	33530662	GSS	321
ENST00000539165.1.uORF_ATG.5	-	PAp04395743	UTRonly	chr22	+	32248953	32269269	DEPDC5	402
ENST00000378905.2.uORF_TTG.2	ENST00000535718.1.uORF_TTG.2	PAp04368307,PAp05638878,PAp04909530,PAp01733314,PAp02288955,PAp05032877,PAp05724104	CDSpartial	chr12	+	69080822	69090607	NUP107	336
ENST00000526390.1.uORF_ATT.6	-	PAp05199200,PAp05747424,PAp04602254,PAp04657395,PAp05696729,PAp04804607,PAp02918627,PAp02523540,PAp04664813,PAp00028811,PAp04924689,PAp02241919,PAp05179844,PAp04561519,PAp00132452,PAp04865500,PAp02552076,PAp02268448,PAp04753579,PAp04451989,PAp02990412,PAp04796790,PAp02181042,PAp05735912,PAp04923609,PAp05450380,PAp04621953,PAp00740031,PAp02544082,PAp05734606,PAp04913778,PAp02647733,PAp00000922,PAp…	CDSpartial	chr12	+	104684784	104742193	TXNRD1	1629
ENST00000358464.4.uORF_ATA.4	ENST00000278882.3.uORF_ATA.4	PAp05025896	CDSpartial	chr20	+	29623173	29624050	FRG1B	90
ENST00000505015.2.uORF_ATC.1	-	PAp03593296,PAp05208231,PAp00028313	UTRonly	chr3	-	137893706	137892344	DBR1	339
ENST00000515683.1.uORF_CTG.6	-	PAp01895583,PAp03625894,PAp04743234,PAp03626924,PAp04743313,PAp01890892,PAp01894948,PAp01896156,PAp01894712,PAp01365099,PAp00801493,PAp00808732,PAp03626714,PAp03627195,PAp06320088,PAp05122671,PAp01896164,PAp03627198,PAp03484148,PAp03626925,PAp03626686	CDSpartial	chr4	-	100273859	100268188	ADH1C	261
ENST00000514166.1.uORF_CTG.1	-	PAp04692158,PAp04502441	UTRonly	chr11	+	67056920	67057737	ANKRD13D	291
ENST00000432879.1.uORF_CTG.3	ENST00000435265.1.uORF_CTG.3,ENST00000430524.1.uORF_CTG.3	PAp02242128,PAp05648690,PAp00495893	CDSpartial	chr22	+	20103484	20103744	RANBP1	261
ENST00000432879.1.uORF_GTG.2	ENST00000435265.1.uORF_GTG.2,ENST00000430524.1.uORF_GTG.2	PAp02242128,PAp05648690,PAp00495893	CDSpartial	chr22	+	20103487	20103744	RANBP1	258
ENST00000535300.1.uORF_CTG.4	-	PAp02441509,PAp02622352,PAp04836440	UTRonly	chr1	+	76251948	76255859	RABGGTB	447
ENST00000514166.1.uORF_GTG.1	-	PAp04692158,PAp04502441	UTRonly	chr11	+	67056881	67057737	ANKRD13D	330
ENST00000392168.2.uORF_GTG.6	ENST00000544255.1.uORF_GTG.1,ENST00000538530.1.uORF_GTG.1,ENST00000538128.1.uORF_GTG.6	PAp04925947,PAp05717826,PAp04860625,PAp03601520,PAp05718360,PAp02953354,PAp05718358	UTRonly	chr6	-	160210581	160208887	TCP1	162
ENST00000368935.1.uORF_TTG.1	-	PAp04649931,PAp02918744,PAp02923148	UTRonly	chr1	+	150981097	150999714	PRUNE	150
ENST00000541621.1.uORF_CTG.4	-	PAp04572213	UTRonly	chr20	-	33732844	33721950	EDEM2	516
ENST00000540053.1.uORF_GTG.1	ENST00000456462.1.uORF_GTG.1	PAp05179902,PAp02282966,PAp04771286,PAp04871649,PAp02184064	UTRonly	chr20	-	34287231	34280257	NFS1	465
ENST00000515683.1.uORF_CTG.5	-	PAp01895583,PAp03625894,PAp04743234,PAp03626924,PAp04743313,PAp01890892,PAp01894948,PAp01896156,PAp03626925,PAp01894712,PAp01365099,PAp00801493,PAp00808732,PAp03626714,PAp03627195,PAp06320088,PAp05122671,PAp01896164,PAp03627198,PAp03484148,PAp03626686	CDSpartial	chr4	-	100273910	100268188	ADH1C	312
ENST00000541621.1.uORF_CTG.5	-	PAp04572213	UTRonly	chr20	-	33732835	33721950	EDEM2	507
ENST00000368935.1.uORF_ATC.1	-	PAp04649931,PAp02918744,PAp02923148	UTRonly	chr1	+	150981106	150999714	PRUNE	141
ENST00000383578.3.uORF_CTG.1	-	PAp02619122	CDSpartial	chr18	-	712626	691230	ENOSF1	393
ENST00000541621.1.uORF_CTG.3	-	PAp04572213	UTRonly	chr20	-	33732871	33721950	EDEM2	543
ENST00000392168.2.uORF_ATC.2	ENST00000538128.1.uORF_ATC.2,ENST00000544255.1.uORF_ATC.2,ENST00000538530.1.uORF_ATC.1	PAp04925947,PAp05717826,PAp04860625,PAp05718358,PAp05718360,PAp02953354,PAp04860805,PAp03601520	UTRonly	chr6	-	160210515	160208887	TCP1	96
ENST00000540053.1.uORF_CTG.2	ENST00000456462.1.uORF_CTG.2	PAp05179902,PAp02282966,PAp04771286,PAp04871649,PAp02184064	UTRonly	chr20	-	34287249	34280257	NFS1	483
ENST00000515683.1.uORF_ATC.6	-	PAp01895583,PAp03625894,PAp04743234,PAp03626924,PAp04743313,PAp01890892,PAp01894948,PAp01896156,PAp03626925,PAp01894712,PAp01365099,PAp00801493,PAp00808732,PAp03626714,PAp03627195,PAp06320088,PAp05122671,PAp01896164,PAp03627198,PAp03484148,PAp03626686	CDSpartial	chr4	-	100273838	100268188	ADH1C	240
ENST00000515683.1.uORF_ATA.6	-	PAp01895583,PAp03625894,PAp04743234,PAp03626924,PAp04743313,PAp01890892,PAp01894948,PAp01896156,PAp03626925,PAp01894712,PAp01365099,PAp00801493,PAp00808732,PAp03626714,PAp03627195,PAp06320088,PAp05122671,PAp01896164,PAp03627198,PAp03484148,PAp03626686	CDSpartial	chr4	-	100273931	100268188	ADH1C	333
ENST00000368935.1.uORF_CTG.1	-	PAp04649931,PAp02918744,PAp02923148	UTRonly	chr1	+	150981013	150999714	PRUNE	234
ENST00000409459.1.uORF_CTG.6	ENST00000393223.3.uORF_CTG.10,ENST00000352297.7.uORF_CTG.6	PAp06317404,PAp02531219	UTRonly	chr11	-	95657139	95647473	MTMR2	105
ENST00000510878.1.uORF_CTG.2	-	PAp00511026,PAp04795714,PAp02975791,PAp04770933,PAp04526200,PAp04721521	CDSpartial	chr1	+	11796256	11810249	AGTRAP	384
ENST00000340881.2.uORF_ATA.11	-	PAp04812854,PAp02944702,PAp00750611	CDSpartial	chr6	-	149838590	149826589	PPIL4	501
ENST00000537812.1.uORF_CTG.12	ENST00000589301.1.uORF_CTG.3	PAp04811490,PAp04771348	UTRonly	chr17	-	73975166	73974939	ACOX1	228
ENST00000539477.1.uORF_TTG.1	ENST00000441265.1.uORF_TTG.1	PAp04500338	UTRonly	chr3	+	37035371	37053337	MLH1	375
ENST00000565758.1.uORF_GTG.1	-	PAp04736723,PAp03117271,PAp03599199,PAp04791004,PAp01154630,PAp03123430,PAp05526741,PAp02197169,PAp04894720,PAp03586890	UTRonly	chr16	-	30441310	30441197	DCTPP1	114
ENST00000280330.8.uORF_ATT.2	-	PAp05048728	UTRonly	chr5	-	10244552	10239155	FAM173B	321
ENST00000519513.1.uORF_GTG.2	-	PAp03599093	CDSpartial	chr8	-	22526603	22488071	BIN3	117
ENST00000397260.3.uORF_CTG.18	-	PAp01649482	CDSpartial	chr14	-	23821429	23818501	SLC22A17	408
ENST00000397260.3.uORF_CTG.9	-	PAp01649482	CDSpartial	chr14	-	23821564	23818501	SLC22A17	543
ENST00000397260.3.uORF_GTG.5	-	PAp01649482	CDSpartial	chr14	-	23821540	23818501	SLC22A17	519
ENST00000397260.3.uORF_GTG.8	-	PAp01649482	CDSpartial	chr14	-	23821435	23818501	SLC22A17	414
ENST00000371203.5.uORF_CTG.8	-	PAp01649949,PAp00558911	CDSpartial	chr10	+	97515988	97605135	ENTPD1	453
ENST00000519513.1.uORF_GTG.1	-	PAp03599093	CDSpartial	chr8	-	22526624	22488071	BIN3	138
ENST00000397260.3.uORF_CTG.10	-	PAp01649482	CDSpartial	chr14	-	23821552	23818501	SLC22A17	531
ENST00000389614.5.uORF_GTG.1	-	PAp00760734	CDSpartial	chr14	-	65409486	65409325	GPX2	162
ENST00000397260.3.uORF_ACG.2	-	PAp01649482	CDSpartial	chr14	-	23821630	23818501	SLC22A17	609
ENST00000397260.3.uORF_GTG.6	-	PAp01649482	CDSpartial	chr14	-	23821498	23818501	SLC22A17	477
ENST00000371203.5.uORF_CTG.5	-	PAp01649949,PAp00558911	CDSpartial	chr10	+	97515886	97605135	ENTPD1	555
ENST00000393223.3.uORF_CTG.7	ENST00000409459.1.uORF_CTG.3,ENST00000352297.7.uORF_CTG.3	PAp06317404,PAp02531219	UTRonly	chr11	-	95657214	95647473	MTMR2	180
ENST00000397260.3.uORF_CTG.11	-	PAp01649482	CDSpartial	chr14	-	23821546	23818501	SLC22A17	525
ENST00000397260.3.uORF_ATC.4	-	PAp01649482	CDSpartial	chr14	-	23821875	23818501	SLC22A17	660
ENST00000397260.3.uORF_CTG.12	-	PAp01649482	CDSpartial	chr14	-	23821510	23818501	SLC22A17	489
ENST00000397260.3.uORF_GTG.3	-	PAp01649482	CDSpartial	chr14	-	23821636	23818501	SLC22A17	615
ENST00000397260.3.uORF_CTG.13	-	PAp01649482	CDSpartial	chr14	-	23821489	23818501	SLC22A17	468
ENST00000397260.3.uORF_GTG.2	-	PAp01649482	CDSpartial	chr14	-	23821938	23818501	SLC22A17	723
ENST00000397260.3.uORF_ATC.3	-	PAp01649482	CDSpartial	chr14	-	23821893	23818501	SLC22A17	678
ENST00000377018.2.uORF_ATG.7	-	PAp04499752,PAp00010143	CDSpartial	chrX	+	47444565	47444813	TIMP1	249
ENST00000397260.3.uORF_GTG.7	-	PAp01649482	CDSpartial	chr14	-	23821444	23818501	SLC22A17	423
ENST00000397260.3.uORF_CTG.8	-	PAp01649482	CDSpartial	chr14	-	23821621	23818501	SLC22A17	600
ENST00000397260.3.uORF_ATC.2	-	PAp01649482	CDSpartial	chr14	-	23821992	23818501	SLC22A17	777
ENST00000397260.3.uORF_CTG.6	-	PAp01649482	CDSpartial	chr14	-	23821950	23818501	SLC22A17	735
ENST00000541324.1.uORF_ATC.1	-	PAp05137847,PAp05137849,PAp05137858	UTRonly	chr6	-	52859044	52850331	GSTA4	141
ENST00000397260.3.uORF_CTG.17	-	PAp01649482	CDSpartial	chr14	-	23821450	23818501	SLC22A17	429
ENST00000397260.3.uORF_CTG.14	-	PAp01649482	CDSpartial	chr14	-	23821471	23818501	SLC22A17	450
ENST00000379708.3.uORF_ATC.1	ENST00000518679.1.uORF_ATC.1	PAp05148948,PAp02414228	CDSpartial	chr8	+	42129613	42171866	IKBKB	138
ENST00000535010.1.uORF_CTG.8	-	PAp03389535	UTRonly	chr1	+	87170571	87185201	SH3GLB1	96
ENST00000518740.1.uORF_TTG.1	-	PAp04451989,PAp04822388,PAp02918627,PAp02523540,PAp04591592,PAp00132452,PAp00434409,PAp04882153,PAp01515720,PAp02208955,PAp02210696,PAp04924689,PAp02552076,PAp05734606,PAp02647733,PAp00500168,PAp04871635,PAp02380248,PAp04832656,PAp02941431,PAp05735912,PAp05182895	CDSpartial	chr3	-	126328052	126326754	TXNRD3	267
ENST00000397114.3.uORF_GTG.1	ENST00000531387.1.uORF_GTG.1,ENST00000439280.2.uORF_GTG.1	PAp03593804	CDSpartial	chr11	-	3078636	3062241	CARS	426
ENST00000377018.2.uORF_ATT.4	-	PAp04499752,PAp00010143	CDSpartial	chrX	+	47444562	47444813	TIMP1	252
ENST00000369092.4.uORF_GTG.5	ENST00000497671.1.uORF_GTG.5	PAp05647648,PAp00740292,PAp00026853,PAp00483532	UTRonly	chr10	-	121356247	121340322	TIAL1	678
ENST00000343213.2.uORF_CTG.2	-	PAp05757089	CDSpartial	chr7	+	116139831	116146175	CAV2	306
ENST00000377018.2.uORF_ATC.11	-	PAp04499752,PAp00010143	CDSpartial	chrX	+	47444592	47444813	TIMP1	222
ENST00000537378.1.uORF_TTG.1	-	PAp01571660,PAp01055040	CDSpartial	chr5	+	140019070	140023392	TMCO6	696
ENST00000397933.2.uORF_CTG.1	ENST00000488497.3.uORF_CTG.9	PAp05727845,PAp00498989,PAp04720643,PAp02149067,PAp04845609,PAp00923601,PAp00498993,PAp04504941	CDSpartial	chr3	+	142720387	142746038	U2SURP	1362
ENST00000573763.1.uORF_CTG.7	-	PAp02128478,PAp02143883,PAp02127075,PAp05159031,PAp02143872,PAp00136637,PAp00137528	CDSpartial	chr17	+	1675147	1678373	SERPINF1	240
ENST00000369092.4.uORF_GTG.7	ENST00000497671.1.uORF_GTG.7	PAp00740292,PAp00483532,PAp05647648,PAp00026853	UTRonly	chr10	-	121356139	121340322	TIAL1	570
ENST00000397933.2.uORF_ATC.1	ENST00000488497.3.uORF_ATC.6	PAp05727845,PAp00498989,PAp04720643,PAp02149067,PAp04845609,PAp00923601,PAp00498993,PAp04504941	CDSpartial	chr3	+	142720405	142746038	U2SURP	1344
ENST00000537378.1.uORF_CTG.4	-	PAp01571660,PAp01055040	CDSpartial	chr5	+	140019103	140023392	TMCO6	663
ENST00000538368.1.uORF_ACG.1	-	PAp04762325,PAp02908212,PAp05045885,PAp02259077,PAp04646885,PAp03152209,PAp02911198,PAp03151745,PAp03146069,PAp04691792	UTRonly	chr3	+	32726914	32757724	CNOT10	477
ENST00000537378.1.uORF_CTG.1	-	PAp01571660,PAp01055040	CDSpartial	chr5	+	140019061	140023392	TMCO6	705
ENST00000397933.2.uORF_TTG.1	ENST00000488497.3.uORF_TTG.5	PAp05727845,PAp00498989,PAp04720643,PAp02149067,PAp04845609,PAp00923601,PAp00498993,PAp04504941	CDSpartial	chr3	+	142720375	142746038	U2SURP	1374
ENST00000369092.4.uORF_CTG.12	ENST00000497671.1.uORF_CTG.12	PAp05647648,PAp00026853,PAp00740292,PAp00483532	UTRonly	chr10	-	121356205	121340322	TIAL1	636
ENST00000537378.1.uORF_CTG.2	-	PAp01571660,PAp01055040	CDSpartial	chr5	+	140019076	140023392	TMCO6	690
ENST00000278359.5.uORF_CTG.1	-	PAp05048415	CDSpartial	chr11	-	34937843	34916633	APIP	189
ENST00000391878.2.uORF_ACG.1	-	PAp04594879	UTRonly	chr1	-	224033616	224005984	TP53BP2	465
ENST00000537378.1.uORF_CTG.3	-	PAp01571660,PAp01055040	CDSpartial	chr5	+	140019079	140023392	TMCO6	687
ENST00000592849.1.uORF_CTG.2	ENST00000586738.1.uORF_CTG.2	PAp02929858	CDSpartial	chr17	+	74723093	74725874	METTL23	306
ENST00000586752.1.uORF_CTG.3	-	PAp02929858	UTRonly	chr17	+	74723093	74729075	METTL23	219
ENST00000537378.1.uORF_ACG.1	-	PAp01571660,PAp01055040	CDSpartial	chr5	+	140019055	140023392	TMCO6	711
ENST00000443357.1.uORF_ATT.11	-	PAp02270447,PAp02269080,PAp02270525	CDSpartial	chr16	-	277342	258156	LUC7L	297
ENST00000369092.4.uORF_CTG.18	ENST00000497671.1.uORF_CTG.18	PAp05647648,PAp00026853,PAp00740292,PAp00483532	UTRonly	chr10	-	121356019	121340322	TIAL1	450
ENST00000433625.2.uORF_GTG.2	-	PAp06350130,PAp06340375,PAp06350145,PAp02543240	CDSpartial	chr6	+	52285194	52303115	EFHC1	228
ENST00000540523.1.uORF_ACG.1	-	PAp04751649,PAp04740364,PAp01673331,PAp04772181,PAp02246262	UTRonly	chr10	+	17686273	17730053	STAM	219
ENST00000369092.4.uORF_GTG.8	ENST00000497671.1.uORF_GTG.8	PAp05647648,PAp00026853,PAp00740292,PAp00483532	UTRonly	chr10	-	121356094	121340322	TIAL1	525
ENST00000369092.4.uORF_TTG.5	ENST00000497671.1.uORF_TTG.5	PAp05647648,PAp00026853,PAp00740292,PAp00483532	UTRonly	chr10	-	121356007	121340322	TIAL1	438
ENST00000504878.1.uORF_ATA.1	-	PAp05025561	UTRonly	chr5	-	86708614	86708447	CCNH	168
ENST00000369092.4.uORF_CTG.17	ENST00000497671.1.uORF_CTG.17	PAp00740292,PAp00483532,PAp05647648,PAp00026853	UTRonly	chr10	-	121356082	121340322	TIAL1	513
ENST00000324883.5.uORF_ATC.1	-	PAp04364855,PAp04545138,PAp06371694,PAp05620661,PAp02041814	CDSpartial	chr2	+	10091900	10104026	GRHL1	744
ENST00000391878.2.uORF_ATC.1	-	PAp04594879	UTRonly	chr1	-	224033442	224005984	TP53BP2	291
ENST00000592923.1.uORF_ACG.1	ENST00000535659.2.uORF_ACG.1	PAp05157644,PAp03594865,PAp05160890	UTRonly	chr19	+	11649602	11650148	CNN1	243
ENST00000506736.1.uORF_GTG.7	-	PAp02189220,PAp02190814,PAp04928442	UTRonly	chr5	-	68662438	68661577	TAF9	114
ENST00000433625.2.uORF_GTG.1	-	PAp06350130,PAp06340375,PAp06350145,PAp02543240	CDSpartial	chr6	+	52285185	52303115	EFHC1	237
ENST00000368431.3.uORF_GTG.1	-	PAp04405061	UTRonly	chr1	+	154955853	154959965	FLAD1	270
ENST00000588822.1.uORF_CTG.3	-	PAp02929858	UTRonly	chr17	+	74723093	74723317	METTL23	225
ENST00000543413.1.uORF_CTG.2	-	PAp01912647,PAp04749279,PAp04442155,PAp00096019	UTRonly	chr13	-	48612048	48611881	SUCLA2	168
ENST00000592923.1.uORF_GTG.2	ENST00000535659.2.uORF_GTG.2	PAp04781895,PAp05157644,PAp03594865,PAp05160890	UTRonly	chr19	+	11649662	11650148	CNN1	183
ENST00000544408.1.uORF_CTG.4	ENST00000458600.1.uORF_CTG.5,ENST00000443810.1.uORF_CTG.5,ENST00000434193.1.uORF_CTG.5,ENST00000449676.1.uORF_CTG.5	PAp02903849	UTRonly	chr22	-	41215276	41193318	SLC25A17	162
ENST00000382034.5.uORF_TTG.1	ENST00000404284.2.uORF_TTG.2	PAp03601589,PAp00848594,PAp03598405	UTRonly	chr22	+	35695898	35717807	TOM1	234
ENST00000544408.1.uORF_CTG.1	ENST00000449676.1.uORF_CTG.2,ENST00000443810.1.uORF_CTG.2,ENST00000434193.1.uORF_CTG.2,ENST00000458600.1.uORF_CTG.2	PAp02903849	UTRonly	chr22	-	41215306	41193318	SLC25A17	192
ENST00000544408.1.uORF_GTG.1	ENST00000443810.1.uORF_GTG.2,ENST00000434193.1.uORF_GTG.2,ENST00000458600.1.uORF_GTG.3,ENST00000449676.1.uORF_GTG.2	PAp02903849	UTRonly	chr22	-	41215291	41193318	SLC25A17	177
ENST00000544408.1.uORF_GTG.2	ENST00000443810.1.uORF_GTG.3,ENST00000449676.1.uORF_GTG.3,ENST00000458600.1.uORF_GTG.4,ENST00000434193.1.uORF_GTG.3	PAp02903849	UTRonly	chr22	-	41215282	41193318	SLC25A17	168
ENST00000565677.1.uORF_CTG.2	-	PAp05714542	UTRonly	chr16	+	730328	731206	STUB1	501
ENST00000565677.1.uORF_GTG.1	-	PAp05714542	UTRonly	chr16	+	730313	731206	STUB1	516
ENST00000565677.1.uORF_ACG.4	-	PAp05714542	UTRonly	chr16	+	730340	731206	STUB1	489
ENST00000382034.5.uORF_GTG.1	ENST00000404284.2.uORF_GTG.3	PAp03601589,PAp00848594,PAp03598405	UTRonly	chr22	+	35695901	35717807	TOM1	231
ENST00000326965.6.uORF_ACG.1	-	PAp04402758	UTRonly	chr6	-	159465220	159462522	TAGAP	216
ENST00000277462.5.uORF_CTG.1	-	PAp04450035,PAp03585385,PAp02909970,PAp01370612,PAp00132141,PAp05748714,PAp05032201	UTRonly	chr9	-	130890631	130887136	PTGES2	318
ENST00000416314.1.uORF_ATA.2	-	PAp01641804,PAp06315341	CDSpartial	chr7	-	86595133	86574331	KIAA1324L	162
ENST00000482320.1.uORF_ATC.4	-	PAp05022113,PAp01145413,PAp05717876,PAp01091061,PAp02956192	UTRonly	chr7	-	128694860	128681763	TNPO3	165
ENST00000565677.1.uORF_ATC.1	-	PAp05714542	UTRonly	chr16	+	730433	731206	STUB1	396
ENST00000342112.5.uORF_CTG.1	-	PAp02259491,PAp00096981,PAp04529005	UTRonly	chr9	-	101017832	101006370	TBC1D2	420
ENST00000326965.6.uORF_CTG.10	-	PAp04402758	UTRonly	chr6	-	159465181	159462522	TAGAP	177
ENST00000482320.1.uORF_ATC.3	-	PAp05022113,PAp01145413,PAp05717876,PAp01091061,PAp02956192	UTRonly	chr7	-	128694875	128681763	TNPO3	180
ENST00000539728.1.uORF_ATC.1	ENST00000465172.1.uORF_ATC.1	PAp04930038,PAp02216471	CDSpartial	chr3	+	141595602	141621003	ATP1B3	177
ENST00000538352.1.uORF_ATT.1	ENST00000541731.1.uORF_ATT.1	PAp04462724,PAp02903796,PAp02904345,PAp03598915,PAp04846081	CDSpartial	chr12	+	16035501	16042896	STRAP	288
ENST00000326965.6.uORF_GTG.6	-	PAp04402758	UTRonly	chr6	-	159465214	159462522	TAGAP	210
ENST00000326965.6.uORF_ATA.4	-	PAp04402758	UTRonly	chr6	-	159465184	159462522	TAGAP	180
ENST00000277462.5.uORF_ACG.1	-	PAp04450035,PAp03585385,PAp02909970,PAp01370612,PAp00132141,PAp05748714,PAp05032201	UTRonly	chr9	-	130890550	130887136	PTGES2	237
ENST00000565677.1.uORF_GTG.3	-	PAp05714542	UTRonly	chr16	+	730511	731206	STUB1	318
ENST00000442009.2.uORF_CTG.1	-	PAp02037880,PAp02210714	CDSpartial	chr9	+	37485967	37492361	POLR1E	504
ENST00000277462.5.uORF_CTG.2	-	PAp04450035,PAp03585385,PAp02909970,PAp01370612,PAp00132141,PAp05748714,PAp05032201	UTRonly	chr9	-	130890604	130887136	PTGES2	291
ENST00000538352.1.uORF_CTG.7	ENST00000541731.1.uORF_CTG.7	PAp04462724,PAp02903796,PAp02904345,PAp03598915,PAp04846081	CDSpartial	chr12	+	16035516	16042896	STRAP	273
ENST00000451404.1.uORF_TTG.1	-	PAp01571566	CDSpartial	chr9	+	130159498	130162249	SLC2A8	132
ENST00000326965.6.uORF_ATT.3	-	PAp04402758	UTRonly	chr6	-	159465963	159462522	TAGAP	285
ENST00000277462.5.uORF_GTG.1	-	PAp04450035,PAp03585385,PAp02909970,PAp01370612,PAp00132141,PAp05748714,PAp05032201	UTRonly	chr9	-	130890568	130887136	PTGES2	255
ENST00000538352.1.uORF_GTG.6	ENST00000541731.1.uORF_GTG.6	PAp04462724,PAp02903796,PAp02904345,PAp03598915,PAp04846081	CDSpartial	chr12	+	16035537	16042896	STRAP	252
ENST00000538352.1.uORF_TTG.4	ENST00000541731.1.uORF_TTG.4	PAp04462724,PAp03598915,PAp02904345,PAp02903796,PAp04846081	CDSpartial	chr12	+	16035519	16042896	STRAP	270
ENST00000450434.1.uORF_ATG.4	-	PAp01925103	UTRonly	chr7	+	75024420	75024623	TRIM73	204
ENST00000277462.5.uORF_ATC.2	-	PAp04450035,PAp03585385,PAp02909970,PAp01370612,PAp00132141,PAp05748714,PAp05032201	UTRonly	chr9	-	130890598	130887136	PTGES2	285
ENST00000442009.2.uORF_GTG.3	-	PAp02037880,PAp02210714	CDSpartial	chr9	+	37485997	37492361	POLR1E	474
ENST00000554698.1.uORF_ATT.1	-	PAp04455197,PAp00496511,PAp04469653,PAp04630447,PAp02906063	UTRonly	chr14	-	24911677	24911311	SDR39U1	282
ENST00000277462.5.uORF_ATC.3	-	PAp04450035,PAp03585385,PAp02909970,PAp01370612,PAp00132141,PAp05748714,PAp05032201	UTRonly	chr9	-	130890559	130887136	PTGES2	246
ENST00000514199.1.uORF_GTG.16	ENST00000323146.3.uORF_GTG.13	PAp06314549	UTRonly	chr5	+	139946201	139946347	SLC35A4	147
ENST00000514199.1.uORF_TTG.18	ENST00000323146.3.uORF_TTG.3	PAp06314549	UTRonly	chr5	+	139946162	139946347	SLC35A4	186
ENST00000442009.2.uORF_GTG.1	-	PAp02037880,PAp02210714	CDSpartial	chr9	+	37485979	37492361	POLR1E	492
ENST00000544100.1.uORF_ACG.1	-	PAp04539632,PAp01523628,PAp04876717	UTRonly	chr13	-	48575423	48563071	SUCLA2	432
ENST00000442009.2.uORF_GTG.4	-	PAp02037880,PAp02210714	CDSpartial	chr9	+	37486021	37492361	POLR1E	450
ENST00000514199.1.uORF_CTG.23	ENST00000323146.3.uORF_CTG.8	PAp05525153,PAp05525172,PAp06314549,PAp05803816	UTRonly	chr5	+	139945482	139946347	SLC35A4	273
ENST00000278882.3.uORF_ATT.3	ENST00000358464.4.uORF_ATT.3	PAp05025896	CDSpartial	chr20	+	29623179	29624050	FRG1B	84
ENST00000450434.1.uORF_ACG.4	-	PAp01925103	UTRonly	chr7	+	75024483	75024623	TRIM73	141
ENST00000278882.3.uORF_ATT.2	ENST00000358464.4.uORF_ATT.2	PAp05025896	CDSpartial	chr20	+	29623161	29624050	FRG1B	102
ENST00000514199.1.uORF_GTG.17	ENST00000323146.3.uORF_GTG.14	PAp06314549	UTRonly	chr5	+	139946204	139946347	SLC35A4	144
ENST00000554698.1.uORF_ATT.2	-	PAp04455197,PAp00496511,PAp04469653,PAp04630447,PAp02906063	UTRonly	chr14	-	24911671	24911311	SDR39U1	276
ENST00000588848.1.uORF_CTG.4	-	PAp02587487,PAp04501688	UTRonly	chr19	-	13260917	13260420	STX10	498
ENST00000514199.1.uORF_CTG.26	ENST00000323146.3.uORF_CTG.11	PAp06314549	UTRonly	chr5	+	139946159	139946347	SLC35A4	189
ENST00000549488.1.uORF_CTG.1	-	PAp02938064,PAp00007931,PAp05731011,PAp02406514	CDSpartial	chr12	+	53693919	53699776	C12orf10	213
ENST00000514199.1.uORF_CTG.29	ENST00000323146.3.uORF_CTG.14	PAp06314549	UTRonly	chr5	+	139946213	139946347	SLC35A4	135
ENST00000588848.1.uORF_GTG.7	-	PAp02587487,PAp04501688	UTRonly	chr19	-	13260899	13260420	STX10	480
ENST00000524583.1.uORF_ATA.3	-	PAp05025896	CDSpartial	chr4	+	190863149	190878581	FRG1	237
ENST00000541089.1.uORF_ATC.1	ENST00000527850.1.uORF_ATC.1	PAp02921845	UTRonly	chr11	+	65029683	65034982	POLA2	195
ENST00000534726.1.uORF_CTG.11	-	PAp00521757,PAp05604086	UTRonly	chr11	-	130777984	130776606	SNX19	132
ENST00000544452.1.uORF_GTG.1	-	PAp02038350,PAp04845641,PAp02245597	UTRonly	chr21	-	15755443	15748135	HSPA13	375
ENST00000523986.1.uORF_ATT.4	-	PAp05646171,PAp04525236,PAp04895629,PAp04742429,PAp02217196,PAp04768275	UTRonly	chr8	-	117864342	117864118	RAD21	225
ENST00000336451.3.uORF_CTG.5	-	PAp04487624	UTRonly	chr6	-	151765654	151757567	RMND1	177
ENST00000541089.1.uORF_CTG.8	ENST00000527850.1.uORF_CTG.9	PAp02921845	UTRonly	chr11	+	65029725	65034982	POLA2	153
ENST00000336451.3.uORF_GTG.2	-	PAp04487624	UTRonly	chr6	-	151765624	151757567	RMND1	147
ENST00000398137.1.uORF_ACG.1	-	PAp02564281,PAp01815773	UTRonly	chr21	-	44527679	44520601	U2AF1	303
ENST00000425000.1.uORF_GTG.8	-	PAp02922760,PAp02011659	UTRonly	chr13	-	52026679	51953689	INTS6	1218
ENST00000572405.1.uORF_ATT.1	ENST00000570965.1.uORF_ATT.1	PAp03598438	UTRonly	chr17	+	52978197	52981099	TOM1L1	114
ENST00000380567.1.uORF_CTG.10	-	PAp02219580,PAp03651289,PAp02938132,PAp01667953,PAp05037794,PAp04413867	UTRonly	chrX	+	13753188	13758227	OFD1	435
ENST00000544452.1.uORF_CTG.1	-	PAp02038350,PAp04845641,PAp02245597	UTRonly	chr21	-	15755458	15748135	HSPA13	390
ENST00000525560.1.uORF_ATG.1	ENST00000608303.1.uORF_ATG.1	PAp05517272,PAp00469873	CDSpartial	chr11	+	128556558	128651871	FLI1	270
ENST00000398137.1.uORF_GTG.1	-	PAp02564281,PAp01815773	UTRonly	chr21	-	44527682	44520601	U2AF1	306
ENST00000336451.3.uORF_CTG.8	-	PAp04487624	UTRonly	chr6	-	151765618	151757567	RMND1	141
ENST00000336451.3.uORF_CTG.4	-	PAp04487624	UTRonly	chr6	-	151765660	151757567	RMND1	183
ENST00000336451.3.uORF_ATT.4	-	PAp04487624	UTRonly	chr6	-	151765630	151757567	RMND1	153
ENST00000541089.1.uORF_CTG.9	ENST00000527850.1.uORF_CTG.10	PAp02921845	UTRonly	chr11	+	65029749	65034982	POLA2	129
ENST00000406245.2.uORF_ATT.1	-	PAp03598249	UTRonly	chr2	-	68384587	68374695	WDR92	87
ENST00000379062.4.uORF_GTG.1	-	PAp05032801	CDSpartial	chr20	+	5107652	5159501	CDS2	183
ENST00000544054.1.uORF_CTG.12	-	PAp00166961	UTRonly	chr12	-	122968116	122967994	ZCCHC8	123
ENST00000328663.4.uORF_CTG.4	-	PAp02189220,PAp02190814	UTRonly	chr5	-	68665559	68661577	TAF9	174
ENST00000328663.4.uORF_ACG.4	-	PAp02189220,PAp02190814	UTRonly	chr5	-	68665508	68661577	TAF9	123
ENST00000544054.1.uORF_TTG.11	-	PAp00166961	UTRonly	chr12	-	122968128	122967994	ZCCHC8	135
ENST00000525560.1.uORF_ACG.2	ENST00000608303.1.uORF_ACG.2	PAp05517272,PAp00469873	CDSpartial	chr11	+	128556579	128651871	FLI1	249
ENST00000392686.2.uORF_ATG.16	ENST00000485523.1.uORF_ATG.1	PAp01147549,PAp04770483,PAp04883556,PAp06354872,PAp06352146,PAp04811276,PAp04393943,PAp00757586	UTRonly	chr3	-	178976980	178976807	KCNMB3	174
ENST00000396265.3.uORF_CTG.2	ENST00000583777.1.uORF_CTG.2	PAp00144543	CDSpartial	chr22	+	43547570	43558997	TSPO	369
ENST00000236412.7.uORF_TTG.6	-	PAp04748508,PAp02291913	UTRonly	chr1	+	28157684	28169752	PPP1R8	465
ENST00000381935.3.uORF_GTG.1	ENST00000600938.1.uORF_GTG.1	PAp03601188	CDSpartial	chr19	-	4182551	4179218	SIRT6	147
ENST00000381935.3.uORF_ATT.1	ENST00000600938.1.uORF_ATT.1	PAp03601188	CDSpartial	chr19	-	4182560	4179218	SIRT6	156
ENST00000429712.1.uORF_CTG.4	-	PAp04538361,PAp00757416,PAp04397717,PAp01880957,PAp04654181,PAp00759755,PAp04537523	CDSpartial	chr1	-	19600595	19597326	AKR7L	345
ENST00000392686.2.uORF_ATT.10	-	PAp04393943,PAp05033380,PAp01147549,PAp04883556,PAp04770483,PAp06354872,PAp06352146,PAp00757586,PAp04811276,PAp05031154,PAp05679135	UTRonly	chr3	-	178977022	178976807	KCNMB3	216
ENST00000370960.1.uORF_ATC.2	ENST00000457564.1.uORF_ATC.1	PAp05137847,PAp05137849,PAp05137858	UTRonly	chr6	-	52859044	52849398	GSTA4	96
ENST00000525560.1.uORF_ACG.1	ENST00000608303.1.uORF_ACG.1	PAp05517272,PAp00469873	CDSpartial	chr11	+	128556555	128651871	FLI1	273
ENST00000429712.1.uORF_CTG.2	-	PAp04538361,PAp00757416,PAp04397717,PAp01880957,PAp04654181,PAp00759755,PAp04537523	CDSpartial	chr1	-	19600613	19597326	AKR7L	363
ENST00000370960.1.uORF_CTG.8	ENST00000457564.1.uORF_CTG.1,ENST00000541324.1.uORF_CTG.5	PAp05111091,PAp00757305,PAp00500013	CDSpartial	chr6	-	52859054	52849339	GSTA4	165
ENST00000525560.1.uORF_ATC.5	ENST00000608303.1.uORF_ATC.5	PAp05517272,PAp00469873	CDSpartial	chr11	+	128556591	128651871	FLI1	237
ENST00000392686.2.uORF_ATG.6	-	PAp00032252,PAp01757901,PAp02572368,PAp00130858,PAp05717827,PAp04753320,PAp05761866,PAp06371238,PAp06371387	UTRonly	chr3	-	178977286	178977098	KCNMB3	189
ENST00000485523.1.uORF_TTG.2	ENST00000392686.2.uORF_TTG.11	PAp04811276	UTRonly	chr3	-	178976911	178976807	KCNMB3	105
ENST00000553522.1.uORF_CTG.1	ENST00000389614.5.uORF_CTG.3,ENST00000557323.1.uORF_CTG.1	PAp00760734	CDSpartial	chr14	-	65409456	65409325	GPX2	132
ENST00000236412.7.uORF_ATT.1	-	PAp04748508,PAp02291913	UTRonly	chr1	+	28157654	28169752	PPP1R8	495
ENST00000370960.1.uORF_ACG.2	ENST00000541324.1.uORF_ACG.1	PAp05111091,PAp00757305,PAp00500013	CDSpartial	chr6	-	52859084	52849339	GSTA4	195
ENST00000425272.2.uORF_ATC.2	-	PAp04400151,PAp05709115,PAp00757616	CDSpartial	chr1	-	146644017	146638513	PRKAB2	195
ENST00000475887.1.uORF_GTG.1	-	PAp04737873	CDSpartial	chr3	+	100354467	100364828	GPR128	345
ENST00000373773.3.uORF_ATT.3	ENST00000540765.1.uORF_ATT.3	PAp04771094,PAp00967967,PAp04776287,PAp05715785,PAp02406500	CDSpartial	chr20	-	35350165	35312855	NDRG3	144
ENST00000418702.2.uORF_ATT.1	ENST00000567060.1.uORF_ATT.1	PAp00496256,PAp01819497	CDSpartial	chr15	-	68522006	68502038	CLN6	402
ENST00000411652.2.uORF_ATA.1	-	PAp05658865	CDSpartial	chr10	+	75506588	75519973	SEC24C	546
ENST00000392686.2.uORF_ATT.5	-	PAp00032252,PAp01757901,PAp02572368,PAp00130858,PAp05717827,PAp04753320,PAp05761866,PAp06371238,PAp06371387	UTRonly	chr3	-	178977334	178977098	KCNMB3	237
ENST00000392686.2.uORF_GTG.3	-	PAp00032252,PAp01757901,PAp02572368,PAp00130858,PAp05717827,PAp04753320,PAp05761866,PAp03602135,PAp06371238,PAp05192241,PAp06371387	UTRonly	chr3	-	178977376	178977098	KCNMB3	279
ENST00000610033.1.uORF_CTG.3	-	PAp04444310,PAp04367542,PAp04407917,PAp05519306	CDSpartial	chr20	-	50159047	50140122	NFATC2	153
ENST00000423166.2.uORF_GTG.2	ENST00000441822.1.uORF_GTG.3,ENST00000421304.1.uORF_GTG.4,ENST00000436944.1.uORF_GTG.2	PAp05651372,PAp01454502,PAp04674345,PAp04863131,PAp00076781,PAp03602016	CDSpartial	chr7	+	73097950	73098138	WBSCR22	96
ENST00000236412.7.uORF_ATC.1	-	PAp04748508,PAp02291913	UTRonly	chr1	+	28157738	28169752	PPP1R8	411
ENST00000485523.1.uORF_TTG.1	ENST00000392686.2.uORF_TTG.10	PAp04811276	UTRonly	chr3	-	178976914	178976807	KCNMB3	108
ENST00000392686.2.uORF_TTG.6	-	PAp00032252,PAp01757901,PAp02572368,PAp00130858,PAp05717827,PAp04753320,PAp05761866,PAp06371238,PAp06371387	UTRonly	chr3	-	178977280	178977098	KCNMB3	183
ENST00000542715.1.uORF_ATA.1	-	PAp01645021	UTRonly	chr10	+	5455766	5494793	NET1	414
ENST00000542715.1.uORF_ATA.2	-	PAp01645021	UTRonly	chr10	+	5455769	5494793	NET1	411
ENST00000392686.2.uORF_ATC.10	ENST00000485523.1.uORF_ATC.2	PAp01147549,PAp04770483,PAp04883556,PAp06354872,PAp06352146,PAp04811276,PAp04393943,PAp00757586	UTRonly	chr3	-	178976956	178976807	KCNMB3	150
ENST00000236412.7.uORF_GTG.6	-	PAp04748508,PAp02291913	UTRonly	chr1	+	28157723	28169752	PPP1R8	426
ENST00000370960.1.uORF_ATT.5	ENST00000541324.1.uORF_ATT.3	PAp05111091,PAp00757305,PAp00500013	CDSpartial	chr6	-	52859066	52849339	GSTA4	177
ENST00000411652.2.uORF_ATT.1	-	PAp05658865	CDSpartial	chr10	+	75506573	75519973	SEC24C	561
ENST00000454822.1.uORF_TTG.1	-	PAp03598618,PAp02912118,PAp05730231,PAp05531718,PAp00003815,PAp05721798	CDSpartial	chr2	+	210867365	210880790	RPE	237
ENST00000236412.7.uORF_TTG.7	-	PAp04748508,PAp02291913	UTRonly	chr1	+	28157708	28169752	PPP1R8	441
ENST00000236412.7.uORF_ATA.1	-	PAp04748508,PAp02291913	UTRonly	chr1	+	28157870	28169752	PPP1R8	279
ENST00000392686.2.uORF_ATT.4	-	PAp00032252,PAp01757901,PAp02572368,PAp00130858,PAp05717827,PAp04753320,PAp05761866,PAp03602135,PAp06371238,PAp05192241,PAp06371387	UTRonly	chr3	-	178977421	178977098	KCNMB3	324
ENST00000435265.1.uORF_CTG.1	ENST00000430524.1.uORF_CTG.1,ENST00000432879.1.uORF_CTG.1	PAp02242128,PAp05648690,PAp00495893	CDSpartial	chr22	+	20103466	20103744	RANBP1	279
ENST00000425272.2.uORF_ATC.1	-	PAp04400151,PAp05709115,PAp00757616	CDSpartial	chr1	-	146644044	146638513	PRKAB2	222
ENST00000392686.2.uORF_GTG.4	-	PAp00032252,PAp01757901,PAp02572368,PAp00130858,PAp05717827,PAp04753320,PAp05761866,PAp03602135,PAp06371238,PAp05192241,PAp06371387	UTRonly	chr3	-	178977358	178977098	KCNMB3	261
ENST00000373773.3.uORF_ATT.2	ENST00000540765.1.uORF_ATT.2	PAp04776287,PAp00967967,PAp04771094,PAp02406500	CDSpartial	chr20	-	35350174	35312855	NDRG3	153
ENST00000545021.1.uORF_GTG.1	-	PAp01572743	UTRonly	chr15	-	100273550	100271833	LYSMD4	381
ENST00000534438.1.uORF_ATC.2	-	PAp05775439	CDSpartial	chr11	-	118272489	118269761	RP11-770J1.5	216
ENST00000529836.1.uORF_CTG.1	-	PAp02188367	UTRonly	chr19	+	50180813	50183467	PRMT1	171
ENST00000561393.1.uORF_ACG.2	-	PAp00502868	CDSpartial	chr15	+	51200934	51207651	AP4E1	294
ENST00000435265.1.uORF_ATC.1	ENST00000432879.1.uORF_ATC.1,ENST00000430524.1.uORF_ATC.1	PAp02242128,PAp05648690,PAp00495893	CDSpartial	chr22	+	20103463	20103744	RANBP1	282
ENST00000392667.2.uORF_TTG.1	-	PAp02124100	UTRonly	chr1	+	152882256	152882560	IVL	171
ENST00000536472.1.uORF_ATC.1	ENST00000587602.1.uORF_ATC.1	PAp05515788	CDSpartial	chr19	+	1067402	1073240	HMHA1	186
ENST00000449901.2.uORF_GTG.2	ENST00000567118.1.uORF_GTG.2	PAp05191362,PAp06340334,PAp06339028,PAp02903330,PAp04763827,PAp05747417,PAp06348328	CDSpartial	chr15	-	72513582	72502764	PKM	297
ENST00000369040.3.uORF_CTG.1	-	PAp02921806	UTRonly	chr10	-	123687488	123673359	ATE1	180
ENST00000454822.1.uORF_TTG.2	ENST00000445268.1.uORF_TTG.1,ENST00000438204.2.uORF_TTG.1	PAp03598618,PAp02912118,PAp05730231,PAp05531718,PAp00003815,PAp05721798	CDSpartial	chr2	+	210867371	210880790	RPE	231
ENST00000236412.7.uORF_CTG.13	-	PAp04748508,PAp02291913	UTRonly	chr1	+	28157720	28169752	PPP1R8	429
ENST00000236412.7.uORF_ATC.4	-	PAp04748508,PAp02291913	UTRonly	chr1	+	28157834	28169752	PPP1R8	315
ENST00000544170.1.uORF_ATT.2	ENST00000508482.1.uORF_ATT.2	PAp03601450,PAp05717874	CDSpartial	chr17	+	48797019	48818488	LUC7L3	240
ENST00000535727.1.uORF_CTG.5	ENST00000534183.1.uORF_CTG.5	PAp03599551,PAp01040999,PAp06344471	UTRonly	chr11	+	62105043	62124481	ASRGL1	228
ENST00000610033.1.uORF_GTG.1	-	PAp04444310,PAp04367542,PAp04407917,PAp05519306	CDSpartial	chr20	-	50159164	50140122	NFATC2	270
ENST00000370960.1.uORF_ATT.4	ENST00000541324.1.uORF_ATT.2	PAp05111091,PAp00757305,PAp00500013	CDSpartial	chr6	-	52859072	52849339	GSTA4	183
ENST00000416505.2.uORF_ATC.1	ENST00000517388.1.uORF_ATC.1,ENST00000523105.1.uORF_ATC.1,ENST00000517890.1.uORF_ATC.1,ENST00000517812.1.uORF_ATC.1,ENST00000520320.1.uORF_ATC.1	PAp05148948,PAp02414228	CDSpartial	chr8	+	42129613	42147715	IKBKB	153
ENST00000236412.7.uORF_CTG.15	-	PAp04748508,PAp02291913	UTRonly	chr1	+	28157756	28169752	PPP1R8	393
ENST00000429921.1.uORF_TTG.1	-	PAp03598618,PAp02912118,PAp05730231,PAp05531718,PAp00003815,PAp05721798	CDSpartial	chr2	+	210867365	210880708	RPE	186
ENST00000425512.2.uORF_ATA.1	ENST00000602638.1.uORF_ATA.1	PAp02264354	CDSpartial	chr16	-	67840457	67778325	RANBP10	399
ENST00000342657.3.uORF_ATG.9	-	PAp02230244,PAp02230168	UTRonly	chr13	+	53203376	53211484	HNRNPA1L2	237
ENST00000538567.1.uORF_CTG.1	ENST00000376303.2.uORF_CTG.1	PAp03625630	UTRonly	chrX	-	49056648	49050798	SYP	126
ENST00000544170.1.uORF_CTG.2	ENST00000508482.1.uORF_CTG.2	PAp03601450,PAp05717874	CDSpartial	chr17	+	48797058	48818488	LUC7L3	201
ENST00000236412.7.uORF_CTG.19	-	PAp04748508,PAp02291913	UTRonly	chr1	+	28157858	28169752	PPP1R8	291
ENST00000342657.3.uORF_CTG.17	ENST00000398039.1.uORF_CTG.17	PAp02230244	UTRonly	chr13	+	53201646	53211484	HNRNPA1L2	327
ENST00000419778.2.uORF_CTG.3	ENST00000537851.1.uORF_CTG.3	PAp01800414	UTRonly	chr12	+	2921891	2929326	ITFG2	207
ENST00000542981.1.uORF_CTG.1	-	PAp05757271,PAp01453847,PAp04863859,PAp04857526,PAp04596298,PAp06346798,PAp05725664,PAp00008441,PAp02408490	UTRonly	chr11	-	47664047	47652637	MTCH2	402
ENST00000454822.1.uORF_GTG.1	-	PAp03598618,PAp02912118,PAp05730231,PAp05531718,PAp00003815,PAp05721798	CDSpartial	chr2	+	210867356	210880790	RPE	246
ENST00000268049.7.uORF_GTG.1	ENST00000557884.1.uORF_GTG.1,ENST00000558157.1.uORF_GTG.1	PAp00865703	UTRonly	chr15	+	63796933	63821292	USP3	177
ENST00000449901.2.uORF_ACG.1	ENST00000567118.1.uORF_ACG.1	PAp05191362,PAp06339028,PAp02903330,PAp04763827,PAp05747417,PAp06348328,PAp06340334	CDSpartial	chr15	-	72523518	72502764	PKM	402
ENST00000433206.2.uORF_ACG.1	ENST00000585841.1.uORF_ACG.1	PAp00433216,PAp03888636	CDSpartial	chr17	+	37026398	37054716	LASP1	261
ENST00000441588.1.uORF_TTG.1	ENST00000429921.1.uORF_TTG.2	PAp03598618,PAp02912118,PAp05730231,PAp05531718,PAp00003815,PAp05721798	CDSpartial	chr2	+	210867371	210880708	RPE	180
ENST00000411852.1.uORF_CTG.7	-	PAp04782303	UTRonly	chr9	+	131183064	131183483	CERCAM	291
ENST00000395090.1.uORF_GTG.1	-	PAp04695979	UTRonly	chr14	-	60097278	60076874	RTN1	192
ENST00000400294.2.uORF_CTG.1	-	PAp04577737	UTRonly	chr22	+	31518983	31521825	INPP5J	192
ENST00000557297.1.uORF_ATA.1	-	PAp05708269	UTRonly	chr14	-	100835531	100828237	WARS	111
ENST00000342657.3.uORF_ATT.6	-	PAp02230244,PAp02230168	UTRonly	chr13	+	53203382	53211484	HNRNPA1L2	231
ENST00000342657.3.uORF_ATT.8	-	PAp02230244,PAp02230168	UTRonly	chr13	+	53203430	53211484	HNRNPA1L2	183
ENST00000432052.1.uORF_GTG.2	ENST00000414658.1.uORF_GTG.2	PAp04812485,PAp05718132	UTRonly	chr22	+	20861921	20873189	MED15	138
ENST00000342657.3.uORF_ATA.8	-	PAp02230168	UTRonly	chr13	+	53203412	53211484	HNRNPA1L2	201
ENST00000432764.2.uORF_CTG.1	ENST00000449565.1.uORF_CTG.1	PAp00097319	CDSpartial	chr3	+	15469140	15475860	EAF1	351
ENST00000433206.2.uORF_ATT.1	ENST00000585841.1.uORF_ATT.1	PAp00433216,PAp03888636	CDSpartial	chr17	+	37026284	37054716	LASP1	375
ENST00000449901.2.uORF_TTG.2	ENST00000567118.1.uORF_TTG.2	PAp05191362,PAp06340334,PAp06339028,PAp02903330,PAp04763827,PAp05747417,PAp06348328	CDSpartial	chr15	-	72513588	72502764	PKM	303
ENST00000539527.1.uORF_CTG.2	ENST00000447713.1.uORF_CTG.2	PAp05749440,PAp00516683,PAp05039307,PAp03597543,PAp02205181	UTRonly	chr2	-	198175415	198001375	ANKRD44	210
ENST00000412950.2.uORF_CTG.8	ENST00000524776.1.uORF_CTG.8	PAp02184044	CDSpartial	chr1	+	44435839	44437242	DPH2	453
ENST00000545684.1.uORF_CTG.2	-	PAp04755410,PAp03862639,PAp04893723,PAp04818750,PAp01040771,PAp02544994,PAp02405892,PAp04916545,PAp01796529,PAp03913469,PAp02629145,PAp05731616,PAp04792257	UTRonly	chr10	-	104262443	104248032	ACTR1A	153
ENST00000219869.9.uORF_CTG.1	-	PAp04739069,PAp00871653	CDSpartial	chr15	-	37391670	37386778	MEIS2	300
ENST00000542981.1.uORF_ATC.1	-	PAp05757271,PAp01453847,PAp04863859,PAp04857526,PAp04596298,PAp06346798,PAp05725664,PAp00008441,PAp02408490	UTRonly	chr11	-	47664020	47652637	MTCH2	375
ENST00000429921.1.uORF_GTG.1	-	PAp03598618,PAp02912118,PAp05730231,PAp05531718,PAp00003815,PAp05721798	CDSpartial	chr2	+	210867356	210880708	RPE	195
ENST00000307504.5.uORF_TTG.2	ENST00000579055.1.uORF_TTG.2	PAp06348081,PAp01756024,PAp06343862,PAp05745174	CDSpartial	chr17	+	72270439	72287177	DNAI2	564
ENST00000395090.1.uORF_ACG.4	-	PAp04695979	UTRonly	chr14	-	60097227	60076874	RTN1	141
ENST00000455107.2.uORF_CTG.11	-	PAp04750905	UTRonly	chr17	-	72868903	72866196	FDXR	138
ENST00000453724.1.uORF_TTG.2	-	PAp03598618,PAp04530586,PAp04471440,PAp05730231,PAp05531718,PAp00003815,PAp00132682,PAp02912118,PAp00633593,PAp05721798	UTRonly	chr2	+	210867371	210880697	RPE	249
ENST00000432764.2.uORF_TTG.1	ENST00000449565.1.uORF_TTG.1	PAp00097319	CDSpartial	chr3	+	15469134	15475860	EAF1	357
ENST00000342657.3.uORF_ATT.7	-	PAp02230168	UTRonly	chr13	+	53203406	53211484	HNRNPA1L2	207
ENST00000359019.4.uORF_ACG.3	-	PAp06320505	CDSpartial	chr12	+	77157768	77199111	ZDHHC17	357
ENST00000412950.2.uORF_CTG.6	ENST00000524776.1.uORF_CTG.6	PAp02184044	CDSpartial	chr1	+	44435800	44437242	DPH2	492
ENST00000573051.1.uORF_ATG.1	-	PAp04367455,PAp02548117,PAp05227267,PAp02601510,PAp03601272	CDSpartial	chr16	+	14294214	14304111	MKL2	144
ENST00000543107.1.uORF_CTG.2	ENST00000523866.1.uORF_CTG.2	PAp00003610,PAp00008859	CDSpartial	chr8	-	104427198	104415486	SLC25A32	405
ENST00000414834.2.uORF_CTG.1	ENST00000546649.1.uORF_CTG.1	PAp04722793	CDSpartial	chr12	+	32832274	32873615	DNM1L	378
ENST00000421089.2.uORF_ATT.3	-	PAp03913233	CDSpartial	chr1	+	22404963	22405219	CDC42	135
ENST00000453724.1.uORF_TTG.1	-	PAp03598618,PAp04530586,PAp04471440,PAp05730231,PAp05531718,PAp00003815,PAp00132682,PAp00633593,PAp05721798	UTRonly	chr2	+	210867365	210880697	RPE	255
ENST00000536417.1.uORF_GTG.1	ENST00000429419.2.uORF_GTG.1	PAp03602651	CDSpartial	chr2	-	20527130	20512113	PUM2	132
ENST00000538620.1.uORF_ATT.1	ENST00000470455.1.uORF_ATT.1	PAp04895887,PAp04792079,PAp04860657	UTRonly	chr3	+	113497598	113499912	ATP6V1A	153
ENST00000419778.2.uORF_CTG.2	ENST00000537851.1.uORF_CTG.2	PAp01800414	UTRonly	chr12	+	2921861	2929326	ITFG2	237
ENST00000524698.1.uORF_CTG.1	ENST00000542918.1.uORF_CTG.1	PAp05199200,PAp05747424,PAp04602254,PAp04657395,PAp03601293,PAp04804607,PAp02918627,PAp02523540,PAp04664813,PAp00028811,PAp04924689,PAp02241919,PAp05179844,PAp04561519,PAp00132452,PAp04865500,PAp02552076,PAp02268448,PAp04899628,PAp04753579,PAp04451989,PAp02990412,PAp04796790,PAp02181042,PAp05735912,PAp04923609,PAp05696729,PAp05450380,PAp04621953,PAp00740031,PAp02544082,PAp05734606,PAp04913778,PAp…	CDSpartial	chr12	+	104681149	104742193	TXNRD1	1701
ENST00000566659.1.uORF_ACG.3	-	PAp05070458,PAp00387158,PAp04398933	CDSpartial	chr16	+	2588103	2631640	PDPK1	306
ENST00000524698.1.uORF_TTG.1	ENST00000542918.1.uORF_TTG.1	PAp05199200,PAp05747424,PAp04602254,PAp04657395,PAp03601293,PAp04804607,PAp02918627,PAp02523540,PAp04664813,PAp00028811,PAp04924689,PAp02241919,PAp05179844,PAp04561519,PAp00132452,PAp04865500,PAp02552076,PAp02268448,PAp04899628,PAp04753579,PAp04451989,PAp02990412,PAp04796790,PAp02181042,PAp05735912,PAp04923609,PAp05696729,PAp05450380,PAp04621953,PAp00740031,PAp02544082,PAp05734606,PAp04913778,PAp…	CDSpartial	chr12	+	104681167	104742193	TXNRD1	1683
ENST00000356633.5.uORF_GTG.2	ENST00000568507.1.uORF_GTG.2	PAp01873798	CDSpartial	chr15	+	43477652	43483187	CCNDBP1	474
ENST00000262539.3.uORF_ATA.1	-	PAp05763976,PAp02407900,PAp02388512	CDSpartial	chr9	-	112225720	112211113	PTPN3	318
ENST00000325971.8.uORF_ACG.1	-	PAp04405116,PAp05710635	CDSpartial	chr18	+	12991426	13040851	CEP192	1572
ENST00000342657.3.uORF_ATA.5	-	PAp02230244,PAp02230168	UTRonly	chr13	+	53203367	53211484	HNRNPA1L2	246
ENST00000262539.3.uORF_ACG.2	-	PAp05763976,PAp02407900,PAp02388512	CDSpartial	chr9	-	112260541	112211113	PTPN3	372
ENST00000372333.3.uORF_CTG.2	-	PAp00756739,PAp01676218,PAp04408912,PAp05613868,PAp04406604	CDSpartial	chr10	-	81203932	81146101	ZCCHC24	555
ENST00000433206.2.uORF_GTG.2	ENST00000585841.1.uORF_GTG.2	PAp00433216,PAp03888636	CDSpartial	chr17	+	37026404	37054716	LASP1	255
ENST00000400521.1.uORF_ACG.1	ENST00000400525.1.uORF_ACG.1	PAp04494997,PAp04713214,PAp04637334,PAp04518892,PAp02392486,PAp04747960,PAp04602254,PAp00645519,PAp04657395,PAp05131347,PAp04461177,PAp02141247,PAp04908072,PAp03614011,PAp05711696,PAp02208053,PAp02921959,PAp04776266,PAp02678394,PAp02907841,PAp02403805,PAp02268895,PAp04601183,PAp04829444,PAp01457000,PAp02208289,PAp00024364,PAp02955303,PAp04511947,PAp02241919,PAp05111188,PAp00133181,PAp04520451,PAp…	CDSpartial	chr22	-	19929332	19864634	TXNRD2	1575
ENST00000573051.1.uORF_TTG.1	-	PAp04367455,PAp02548117,PAp05227267,PAp02601510,PAp03601272	CDSpartial	chr16	+	14294217	14304111	MKL2	141
ENST00000219869.9.uORF_TTG.1	-	PAp04739069,PAp00871653	CDSpartial	chr15	-	37391682	37386778	MEIS2	312
ENST00000455924.2.uORF_TTG.1	ENST00000442272.1.uORF_TTG.1	PAp02928252	UTRonly	chr3	+	47324438	47364108	KLHL18	198
ENST00000400521.1.uORF_ACG.2	ENST00000400525.1.uORF_ACG.2	PAp04494997,PAp04713214,PAp04637334,PAp04518892,PAp02392486,PAp04747960,PAp04602254,PAp00645519,PAp04657395,PAp05131347,PAp04461177,PAp02141247,PAp04908072,PAp03614011,PAp05711696,PAp02208053,PAp02921959,PAp04776266,PAp02678394,PAp02907841,PAp02403805,PAp02268895,PAp04601183,PAp04829444,PAp01457000,PAp02208289,PAp00024364,PAp02955303,PAp04511947,PAp02241919,PAp05111188,PAp00133181,PAp04520451,PAp…	CDSpartial	chr22	-	19929329	19864634	TXNRD2	1572
ENST00000541923.1.uORF_ACG.3	ENST00000508330.1.uORF_ACG.3	PAp04381230	CDSpartial	chr4	-	175443644	175429897	HPGD	306
ENST00000542773.1.uORF_ACG.1	-	PAp04812485	CDSpartial	chr22	+	20861939	20918895	MED15	342
ENST00000538128.1.uORF_ACG.3	ENST00000538530.1.uORF_ACG.3,ENST00000544255.1.uORF_ACG.3,ENST00000392168.2.uORF_ACG.3	PAp04925947,PAp05717826,PAp04860625,PAp05718358,PAp05718360,PAp02953354,PAp04860805,PAp03601520	UTRonly	chr6	-	160210521	160208887	TCP1	102
ENST00000539527.1.uORF_ATC.1	ENST00000447713.1.uORF_ATC.1	PAp05749440,PAp00516683,PAp05039307,PAp03597543,PAp02205181	UTRonly	chr2	-	198175409	198001375	ANKRD44	204
ENST00000530098.2.uORF_CTG.3	-	PAp02921838,PAp02544997,PAp00520264,PAp00508140	UTRonly	chr1	-	193028432	192998784	UCHL5	186
ENST00000539622.1.uORF_GTG.2	ENST00000566540.1.uORF_GTG.2,ENST00000570134.1.uORF_GTG.2,ENST00000562318.1.uORF_GTG.2	PAp05113858,PAp04820903,PAp02387170,PAp03598880,PAp00151660,PAp02232116,PAp03601884	CDSpartial	chr16	+	8891707	8900195	PMM2	234
ENST00000539314.1.uORF_CTG.1	ENST00000574897.1.uORF_CTG.1	PAp04558079,PAp01083634,PAp04738907,PAp05729675,PAp04796558,PAp00745288,PAp01909765,PAp02159639,PAp02220549,PAp04871076	UTRonly	chr17	-	79604085	79575827	NPLOC4	537
ENST00000359019.4.uORF_CTG.14	-	PAp06320505	CDSpartial	chr12	+	77157681	77199111	ZDHHC17	444
ENST00000539527.1.uORF_GTG.2	ENST00000447713.1.uORF_GTG.2	PAp05749440,PAp00516683,PAp05039307,PAp03597543,PAp02205181	UTRonly	chr2	-	198175382	198001375	ANKRD44	177
ENST00000372333.3.uORF_TTG.1	-	PAp00756739,PAp04408912,PAp05613868,PAp04406604	CDSpartial	chr10	-	81203947	81146101	ZCCHC24	570
ENST00000469877.1.uORF_ATT.1	ENST00000544132.1.uORF_ATT.1	PAp01606623	CDSpartial	chr13	+	111806039	111870039	ARHGEF7	216
ENST00000549328.1.uORF_GTG.1	-	PAp06367381,PAp03483493	CDSpartial	chr16	-	89724123	89713525	CHMP1A	594
ENST00000539622.1.uORF_GTG.3	ENST00000566540.1.uORF_GTG.3,ENST00000570134.1.uORF_GTG.3,ENST00000562318.1.uORF_GTG.3	PAp05113858,PAp04820903,PAp02387170,PAp03598880,PAp00151660,PAp02232116,PAp03601884	CDSpartial	chr16	+	8891719	8900195	PMM2	222
ENST00000455725.2.uORF_TTG.2	-	PAp04865290,PAp02203567,PAp02180251	CDSpartial	chr11	+	43333666	43340000	API5	111
ENST00000599854.1.uORF_CTG.1	ENST00000425656.1.uORF_CTG.3,ENST00000354204.6.uORF_CTG.1	PAp05049211	UTRonly	chr2	-	97302896	97297277	KANSL3	243
ENST00000541713.1.uORF_TTG.1	-	PAp04602802,PAp04721942,PAp04895755	UTRonly	chr20	+	49126969	49181565	PTPN1	219
ENST00000432764.2.uORF_GTG.4	ENST00000449565.1.uORF_GTG.4	PAp00097319,PAp00030770	CDSpartial	chr3	+	15469266	15475860	EAF1	225
ENST00000542773.1.uORF_GTG.2	-	PAp04812485	CDSpartial	chr22	+	20861921	20918895	MED15	360
ENST00000432052.1.uORF_GTG.1	ENST00000414658.1.uORF_GTG.1	PAp04812485,PAp05718132	UTRonly	chr22	+	20861903	20873189	MED15	156
ENST00000547404.1.uORF_GTG.1	-	PAp05203337,PAp02944344	UTRonly	chr12	+	105501576	105508007	KIAA1033	78
ENST00000359019.4.uORF_ACG.4	-	PAp06320505	CDSpartial	chr12	+	77157846	77199111	ZDHHC17	279
ENST00000499851.2.uORF_CTG.1	ENST00000555879.1.uORF_CTG.1,ENST00000299135.6.uORF_CTG.1,ENST00000424963.2.uORF_CTG.1	PAp04054203,PAp02144189	UTRonly	chr14	+	102606249	102659811	WDR20	273
ENST00000416475.2.uORF_CTG.1	-	PAp00895790	CDSpartial	chr2	+	26987191	26998337	SLC35F6	183
ENST00000412950.2.uORF_ATC.1	ENST00000524776.1.uORF_ATC.1	PAp02184044	CDSpartial	chr1	+	44435824	44437242	DPH2	468
ENST00000432764.2.uORF_ATC.2	ENST00000449565.1.uORF_ATC.2	PAp00097319,PAp00030770	CDSpartial	chr3	+	15469260	15475860	EAF1	231
ENST00000539527.1.uORF_ATT.2	ENST00000447713.1.uORF_ATT.2	PAp05749440,PAp00516683,PAp05039307,PAp03597543,PAp02205181	UTRonly	chr2	-	198175430	198001375	ANKRD44	225
ENST00000447371.2.uORF_CTG.1	ENST00000581104.1.uORF_CTG.1	PAp02379232,PAp02164117,PAp05039760,PAp02169949,PAp04749739,PAp02262818,PAp02279827,PAp02402138,PAp02279815,PAp04755596	CDSpartial	chr17	+	73201842	73221232	NUP85	525
ENST00000541923.1.uORF_ACG.2	ENST00000508330.1.uORF_ACG.2	PAp04381230	CDSpartial	chr4	-	175443689	175429897	HPGD	351
ENST00000542979.1.uORF_GTG.1	ENST00000580224.1.uORF_GTG.1	PAp04791357	UTRonly	chr18	+	10526094	10532720	NAPG	75
ENST00000547993.1.uORF_CTG.2	-	PAp02970442,PAp02287347,PAp05129571,PAp05710715,PAp01733344,PAp05180602,PAp04856982,PAp04429876,PAp05714378	UTRonly	chr12	-	76451579	76451520	NAP1L1	60
ENST00000455725.2.uORF_CTG.6	-	PAp04865290,PAp02203567,PAp02180251	CDSpartial	chr11	+	43333660	43340000	API5	117
ENST00000539527.1.uORF_GTG.4	ENST00000447713.1.uORF_GTG.4	PAp05749440,PAp00516683,PAp05039307,PAp03597543,PAp02205181	UTRonly	chr2	-	198175352	198001375	ANKRD44	147
ENST00000543107.1.uORF_GTG.3	ENST00000523866.1.uORF_GTG.3	PAp00003610,PAp00008859	CDSpartial	chr8	-	104427189	104415486	SLC25A32	396
ENST00000414658.1.uORF_ACG.2	ENST00000432052.1.uORF_ACG.1	PAp04812485,PAp05718132	UTRonly	chr22	+	20861939	20873189	MED15	120
ENST00000503028.2.uORF_TTG.1	ENST00000421355.1.uORF_TTG.1	PAp04606620,PAp00560848,PAp04515165,PAp03595111,PAp00646040,PAp03148193,PAp04583055,PAp05751894,PAp04450087,PAp03157623,PAp00640623	CDSpartial	chr11	+	66384135	66407277	RBM4	501
ENST00000325971.8.uORF_GTG.2	-	PAp04405116,PAp05710635	CDSpartial	chr18	+	12991387	13040851	CEP192	1611
ENST00000372333.3.uORF_ATC.1	-	PAp00756739,PAp04408912,PAp05613868,PAp04406604	CDSpartial	chr10	-	81203971	81146101	ZCCHC24	594
ENST00000543107.1.uORF_ACG.2	ENST00000523866.1.uORF_ACG.2	PAp00003610,PAp00008859	CDSpartial	chr8	-	104427180	104415486	SLC25A32	387
ENST00000359019.4.uORF_ACG.6	ENST00000546778.1.uORF_ACG.1	PAp06320505	CDSpartial	chr12	+	77158002	77199111	ZDHHC17	123
ENST00000542979.1.uORF_TTG.2	ENST00000580224.1.uORF_TTG.2	PAp04791357	UTRonly	chr18	+	10526040	10532720	NAPG	129
ENST00000590059.1.uORF_ATC.1	-	PAp00488794,PAp02607673	CDSpartial	chr17	+	75369577	75398654	SEPT9	75
ENST00000530098.2.uORF_GTG.1	-	PAp02921838,PAp02544997,PAp00520264,PAp00508140	UTRonly	chr1	-	193028462	192998784	UCHL5	216
ENST00000415881.2.uORF_ACG.1	-	PAp00921253,PAp05793233,PAp04606801,PAp04876216,PAp01800716,PAp04610590,PAp04888455,PAp04417959,PAp00132670,PAp06323909,PAp05663614,PAp03601116,PAp03304785,PAp04623146,PAp03598261,PAp04620274,PAp04752722,PAp05724399	UTRonly	chrX	+	21958877	21990631	SMS	243
ENST00000519053.1.uORF_TTG.2	-	PAp04421554	UTRonly	chr8	+	95835615	95839510	INTS8	195
ENST00000590760.1.uORF_GTG.4	-	PAp01535763,PAp02192889	UTRonly	chr17	-	40729610	40725615	PSMC3IP	264
ENST00000546081.1.uORF_GTG.3	-	PAp01102230	UTRonly	chr1	-	169555657	169541554	F5	219
ENST00000522727.1.uORF_ATC.1	-	PAp02902499	UTRonly	chr8	-	37756968	37735061	RAB11FIP1	156
ENST00000550724.1.uORF_GTG.2	-	PAp04751390,PAp01761489	UTRonly	chr12	-	112819866	112707643	HECTD4	300
ENST00000543107.1.uORF_GTG.4	ENST00000523866.1.uORF_GTG.4	PAp00003610,PAp00008859	CDSpartial	chr8	-	104427186	104415486	SLC25A32	393
ENST00000564542.1.uORF_ATG.4	-	PAp02926195,PAp05201865	UTRonly	chr16	-	22441217	22433511	CDR2	126
ENST00000404339.1.uORF_GTG.18	ENST00000426568.1.uORF_GTG.17	PAp04769163,PAp04816409	CDSpartial	chr3	-	11761884	11712807	VGLL4	156
ENST00000422236.2.uORF_ATC.2	ENST00000379083.3.uORF_ATC.2	PAp06328985,PAp05779633	CDSpartial	chr7	-	107434960	107434249	SLC26A3	165
ENST00000244645.3.uORF_GTG.2	-	PAp06346523	UTRonly	chr6	-	35109090	35108001	TCP11	249
ENST00000307504.5.uORF_ACG.1	ENST00000579055.1.uORF_ACG.1	PAp06348081,PAp01756024,PAp06343862,PAp05745174	CDSpartial	chr17	+	72270400	72287177	DNAI2	603
ENST00000541677.1.uORF_ACG.1	ENST00000443629.1.uORF_ACG.1	PAp01050146	CDSpartial	chr22	-	47134063	47103833	CERK	576
ENST00000423481.2.uORF_TTG.3	ENST00000586807.1.uORF_TTG.3	PAp02952900	CDSpartial	chr18	-	55288976	55274547	NARS	438
ENST00000542979.1.uORF_CTG.1	ENST00000580224.1.uORF_CTG.1	PAp04791357	UTRonly	chr18	+	10526088	10532720	NAPG	81
ENST00000429117.1.uORF_CTG.3	-	PAp04500338	CDSpartial	chr3	+	37036375	37045947	MLH1	261
ENST00000546081.1.uORF_GTG.4	-	PAp01102230	UTRonly	chr1	-	169555654	169541554	F5	216
ENST00000538468.1.uORF_GTG.1	ENST00000575225.1.uORF_GTG.1	PAp00032028,PAp04670484,PAp04664633,PAp04782223,PAp00513002,PAp04572954,PAp04829676,PAp02259477	CDSpartial	chr16	+	16326497	16341266	NOMO3	444
ENST00000543392.1.uORF_GTG.1	ENST00000564991.1.uORF_GTG.1	PAp00032028,PAp04670484,PAp04664633,PAp04782223,PAp00513002,PAp04572954,PAp04829676,PAp02259477	CDSpartial	chr16	-	18573389	18558608	NOMO2	444
ENST00000445123.1.uORF_ATT.3	-	PAp04405557	UTRonly	chrX	+	133941344	133972828	FAM122C	405
ENST00000306585.6.uORF_TTG.5	ENST00000398235.2.uORF_TTG.2,ENST00000448552.2.uORF_TTG.5	PAp03118863,PAp01830247	CDSpartial	chr16	-	69155385	69154328	CHTF8	390
ENST00000423481.2.uORF_ACG.1	ENST00000586807.1.uORF_ACG.1	PAp02952900	CDSpartial	chr18	-	55289003	55274547	NARS	465
ENST00000539546.1.uORF_TTG.2	ENST00000528570.1.uORF_TTG.2,ENST00000533501.1.uORF_TTG.2	PAp03627160	UTRonly	chr11	+	118398195	118398665	TTC36	162
ENST00000542181.1.uORF_TTG.4	ENST00000523687.1.uORF_TTG.4,ENST00000518112.1.uORF_TTG.1	PAp02203324,PAp00753014,PAp00165863	UTRonly	chr8	+	27950684	27964248	ELP3	186
ENST00000424053.1.uORF_ATC.5	ENST00000429201.1.uORF_ATC.6,ENST00000532924.1.uORF_ATC.7,ENST00000326972.8.uORF_ATC.5	PAp05752539	CDSpartial	chr3	+	14105613	14105957	TPRXL	345
ENST00000550724.1.uORF_CTG.3	-	PAp04751390,PAp01761489	UTRonly	chr12	-	112819833	112707643	HECTD4	267
ENST00000538443.1.uORF_ACG.3	-	PAp04788348	UTRonly	chr7	+	32997120	33014830	FKBP9	324
ENST00000503028.2.uORF_CTG.1	ENST00000421355.1.uORF_CTG.1	PAp04606620,PAp00560848,PAp04515165,PAp03595111,PAp00646040,PAp03148193,PAp04583055,PAp05751894,PAp04450087,PAp03157623,PAp00640623	CDSpartial	chr11	+	66384105	66407277	RBM4	531
ENST00000577397.1.uORF_CTG.13	-	PAp02395067,PAp05196705,PAp05604339,PAp03150282,PAp02395788	UTRonly	chr17	+	16320938	16330186	TRPV2	684
ENST00000550724.1.uORF_CTG.2	-	PAp04751390,PAp01761489	UTRonly	chr12	-	112819845	112707643	HECTD4	279
ENST00000602293.1.uORF_ATG.3	-	PAp00036329,PAp02963104,PAp04659979,PAp04372725,PAp00434435,PAp04689015,PAp04622031,PAp01913206,PAp04758709,PAp04671153	UTRonly	chr1	+	19943791	19952895	MINOS1-NBL1	213
ENST00000541713.1.uORF_ACG.2	-	PAp04602802,PAp04721942,PAp04895755	UTRonly	chr20	+	49127017	49181565	PTPN1	171
ENST00000539546.1.uORF_TTG.3	ENST00000528570.1.uORF_TTG.3,ENST00000533501.1.uORF_TTG.3	PAp03627160	UTRonly	chr11	+	118398201	118398665	TTC36	156
ENST00000443683.2.uORF_CTG.1	ENST00000558902.1.uORF_CTG.1	PAp04663358,PAp01447390,PAp02235446,PAp04677836,PAp01445050	CDSpartial	chr15	-	52587917	52570212	MYO5C	546
ENST00000427465.2.uORF_CTG.3	ENST00000413407.1.uORF_CTG.3	PAp02970135	UTRonly	chr3	+	185304184	185318576	SENP2	333
ENST00000412985.1.uORF_CTG.1	ENST00000412277.2.uORF_CTG.1	PAp04577737	UTRonly	chr22	+	31518956	31520876	INPP5J	318
ENST00000544157.1.uORF_CTG.2	ENST00000486211.1.uORF_CTG.2	PAp04594569,PAp03147724,PAp02273496,PAp03166790,PAp05736045,PAp04560921	CDSpartial	chr3	-	142166810	142142469	XRN1	348
ENST00000550724.1.uORF_CTG.5	-	PAp04751390,PAp01761489	UTRonly	chr12	-	112819806	112707643	HECTD4	240
ENST00000572393.1.uORF_ATG.1	-	PAp03480906	CDSpartial	chr16	-	4313697	4311835	TFAP4	411
ENST00000550724.1.uORF_CTG.4	-	PAp04751390,PAp01761489	UTRonly	chr12	-	112819815	112707643	HECTD4	249
ENST00000542979.1.uORF_TTG.1	ENST00000580224.1.uORF_TTG.1	PAp04791357	UTRonly	chr18	+	10526028	10532720	NAPG	141
ENST00000535773.1.uORF_GTG.2	ENST00000529568.1.uORF_GTG.2,ENST00000527595.1.uORF_GTG.2	PAp04219261,PAp00007381,PAp05646942,PAp02213026,PAp04812484,PAp04852537,PAp05133693,PAp05804547,PAp00511269,PAp00038604,PAp04742728	UTRonly	chr10	-	102289614	102276706	SEC31B	330
ENST00000414658.1.uORF_ACG.1	-	PAp04812485,PAp05718132	UTRonly	chr22	+	20861876	20873189	MED15	183
ENST00000423481.2.uORF_TTG.2	ENST00000586807.1.uORF_TTG.2	PAp02952900	CDSpartial	chr18	-	55288991	55274547	NARS	453
ENST00000252675.5.uORF_ATA.1	ENST00000592091.1.uORF_ATA.1	PAp05664728,PAp02214111	UTRonly	chr19	-	5903791	5870582	FUT5	438
ENST00000432884.2.uORF_CTG.2	ENST00000441989.2.uORF_CTG.2	PAp00848511	UTRonly	chr7	+	98923558	98935869	ARPC1A	261
ENST00000423481.2.uORF_GTG.3	ENST00000586807.1.uORF_GTG.3	PAp02952900	CDSpartial	chr18	-	55288970	55274547	NARS	432
ENST00000427465.2.uORF_CTG.4	ENST00000413407.1.uORF_CTG.4	PAp02970135	UTRonly	chr3	+	185304187	185318576	SENP2	330
ENST00000544157.1.uORF_TTG.3	ENST00000486211.1.uORF_TTG.3	PAp04594569,PAp03147724,PAp02273496,PAp03166790,PAp05736045,PAp04560921	CDSpartial	chr3	-	142166798	142142469	XRN1	336
ENST00000564542.1.uORF_GTG.3	-	PAp02926195,PAp05201865	UTRonly	chr16	-	22441178	22433511	CDR2	87
ENST00000564542.1.uORF_CTG.4	-	PAp02926195,PAp05201865	UTRonly	chr16	-	22441214	22433511	CDR2	123
ENST00000550724.1.uORF_ATC.1	-	PAp04751390,PAp01761489	UTRonly	chr12	-	112819851	112707643	HECTD4	285
ENST00000542181.1.uORF_CTG.3	ENST00000523687.1.uORF_CTG.3,ENST00000518112.1.uORF_CTG.3	PAp02203324,PAp00753014,PAp00165863	UTRonly	chr8	+	27950690	27964248	ELP3	180
ENST00000542773.1.uORF_GTG.1	-	PAp04812485	CDSpartial	chr22	+	20861903	20918895	MED15	378
ENST00000564542.1.uORF_ATT.1	-	PAp02926195,PAp05201865	UTRonly	chr16	-	22441205	22433511	CDR2	114
ENST00000535843.1.uORF_GTG.6	ENST00000574755.1.uORF_GTG.6	PAp01370290,PAp02955321	CDSpartial	chr15	-	91565491	91557086	VPS33B	255
ENST00000564542.1.uORF_ATC.2	-	PAp02926195,PAp05201865	UTRonly	chr16	-	22441238	22433511	CDR2	147
ENST00000544892.1.uORF_CTG.1	ENST00000506401.2.uORF_CTG.1	PAp02158804,PAp00132937,PAp00097015	CDSpartial	chr17	+	48133368	48148222	ITGA3	444
ENST00000535843.1.uORF_TTG.2	ENST00000574755.1.uORF_TTG.2	PAp01370290,PAp02955321	CDSpartial	chr15	-	91565557	91557086	VPS33B	321
ENST00000564542.1.uORF_ATC.1	-	PAp02926195,PAp05201865	UTRonly	chr16	-	22441241	22433511	CDR2	150
ENST00000244645.3.uORF_GTG.1	-	PAp06346523	UTRonly	chr6	-	35109153	35108001	TCP11	312
ENST00000544157.1.uORF_ACG.1	ENST00000486211.1.uORF_ACG.1	PAp04594569,PAp03147724,PAp02273496,PAp03166790,PAp05736045,PAp04560921	CDSpartial	chr3	-	142166795	142142469	XRN1	333
ENST00000544157.1.uORF_ATC.1	ENST00000486211.1.uORF_ATC.1	PAp04594569,PAp03147724,PAp02273496,PAp03166790,PAp05736045,PAp04560921	CDSpartial	chr3	-	142166792	142142469	XRN1	330
ENST00000550724.1.uORF_ATC.2	-	PAp04751390,PAp01761489	UTRonly	chr12	-	112819830	112707643	HECTD4	264
ENST00000542181.1.uORF_GTG.1	ENST00000523687.1.uORF_GTG.1	PAp02203324,PAp00753014,PAp00165863	UTRonly	chr8	+	27950654	27964248	ELP3	216
ENST00000550724.1.uORF_ATC.3	-	PAp04751390,PAp01761489	UTRonly	chr12	-	112819794	112707643	HECTD4	228
ENST00000414658.1.uORF_CTG.1	-	PAp04812485,PAp05718132	UTRonly	chr22	+	20861870	20873189	MED15	189
ENST00000538954.1.uORF_ACG.2	-	PAp04783070	UTRonly	chr9	-	124132495	124128516	STOM	99
ENST00000423481.2.uORF_GTG.2	ENST00000586807.1.uORF_GTG.2	PAp02952900	CDSpartial	chr18	-	55288982	55274547	NARS	444
ENST00000225282.8.uORF_GTG.1	ENST00000571864.1.uORF_GTG.1	PAp04814338	CDSpartial	chr17	+	44668130	44714789	NSF	258
ENST00000544435.1.uORF_ATT.1	ENST00000492348.2.uORF_ATT.1,ENST00000526193.1.uORF_ATT.1	PAp04601194,PAp02047186,PAp02047187,PAp03166255,PAp04510937,PAp02041960,PAp01829911,PAp04696871,PAp00424787,PAp04798223,PAp00424981,PAp04825434,PAp04760783	UTRonly	chr1	+	33116884	33134439	RBBP4	288
ENST00000542181.1.uORF_CTG.2	ENST00000523687.1.uORF_CTG.2,ENST00000518112.1.uORF_CTG.2	PAp02203324,PAp00753014,PAp00165863	UTRonly	chr8	+	27950678	27964248	ELP3	192
ENST00000539546.1.uORF_ATT.1	ENST00000533501.1.uORF_ATT.1,ENST00000528570.1.uORF_ATT.1	PAp03627160	UTRonly	chr11	+	118398192	118398665	TTC36	165
ENST00000440133.1.uORF_CTG.1	ENST00000444759.1.uORF_CTG.1,ENST00000597150.1.uORF_CTG.1	PAp05049211,PAp03615039	UTRonly	chr2	-	97302896	97285203	KANSL3	489
ENST00000423481.2.uORF_GTG.1	ENST00000586807.1.uORF_GTG.1	PAp02952900	CDSpartial	chr18	-	55288994	55274547	NARS	456
ENST00000493677.1.uORF_TTG.4	-	PAp01571379,PAp04695915	UTRonly	chrX	-	13835035	13825886	GPM6B	114
ENST00000602293.1.uORF_CTG.4	-	PAp00036329,PAp02963104,PAp04659979,PAp04372725,PAp00434435,PAp04689015,PAp04622031,PAp01913206,PAp04758709,PAp04671153	UTRonly	chr1	+	19943803	19952895	MINOS1-NBL1	201
ENST00000544435.1.uORF_ACG.1	ENST00000492348.2.uORF_ACG.1,ENST00000526193.1.uORF_ACG.1	PAp04601194,PAp02047186,PAp02047187,PAp03166255,PAp04510937,PAp02041960,PAp01829911,PAp04696871,PAp00424787,PAp04798223,PAp00424981,PAp04825434,PAp04760783	UTRonly	chr1	+	33116869	33134439	RBBP4	303
ENST00000438687.3.uORF_ACG.1	-	PAp04814521,PAp02303613,PAp04402329,PAp04797558	UTRonly	chr2	-	179315808	179310262	PRKRA	369
ENST00000493677.1.uORF_GTG.6	-	PAp01571379,PAp04695915	UTRonly	chrX	-	13835032	13825886	GPM6B	111
ENST00000539314.1.uORF_TTG.1	ENST00000574897.1.uORF_TTG.1	PAp04558079,PAp01083634,PAp04738907,PAp03610545,PAp05729675,PAp04796558,PAp00745288,PAp01909765,PAp02159639,PAp02220549,PAp04871076	UTRonly	chr17	-	79604013	79575827	NPLOC4	465
ENST00000344791.2.uORF_CTG.8	-	PAp01572743	CDSpartial	chr15	-	100273170	100271613	LYSMD4	342
ENST00000542548.1.uORF_CTG.2	ENST00000540929.1.uORF_CTG.2	PAp01800405,PAp04418171,PAp01800410,PAp01800414,PAp01053392	CDSpartial	chr12	+	2921891	2927481	ITFG2	480
ENST00000568757.1.uORF_ACG.3	-	PAp04749190,PAp06321835	UTRonly	chr15	-	83316019	83252135	CPEB1	384
ENST00000535843.1.uORF_CTG.13	ENST00000574755.1.uORF_CTG.13	PAp01370290,PAp02955321	CDSpartial	chr15	-	91565542	91557086	VPS33B	306
ENST00000564542.1.uORF_ATG.3	-	PAp02926195,PAp05201865	UTRonly	chr16	-	22442873	22433511	CDR2	207
ENST00000544157.1.uORF_GTG.1	ENST00000486211.1.uORF_GTG.1	PAp04594569,PAp03147724,PAp02273496,PAp03166790,PAp05736045,PAp04560921	CDSpartial	chr3	-	142166801	142142469	XRN1	339
ENST00000537768.1.uORF_GTG.1	-	PAp05619743,PAp05364096,PAp05515048,PAp02990705	UTRonly	chr2	-	60780471	60735841	BCL11A	570
ENST00000538954.1.uORF_TTG.1	-	PAp04783070	UTRonly	chr9	-	124132507	124128516	STOM	111
ENST00000244645.3.uORF_ACG.3	-	PAp06346523	UTRonly	chr6	-	35109054	35108001	TCP11	213
ENST00000511496.1.uORF_GTG.7	-	PAp04921257,PAp05194480,PAp02214600	UTRonly	chr4	+	41540362	41607917	LIMCH1	120
ENST00000572393.1.uORF_GTG.1	-	PAp03480906	CDSpartial	chr16	-	4313694	4311835	TFAP4	408
ENST00000532497.1.uORF_ATT.1	-	PAp02921804,PAp04739684	UTRonly	chr11	+	74303662	74322562	POLD3	177
ENST00000544435.1.uORF_CTG.1	ENST00000492348.2.uORF_CTG.1,ENST00000526193.1.uORF_CTG.1	PAp04601194,PAp02047186,PAp02047187,PAp03166255,PAp04510937,PAp02041960,PAp01829911,PAp04696871,PAp00424787,PAp04798223,PAp00424981,PAp04825434,PAp04760783	UTRonly	chr1	+	33116899	33134439	RBBP4	273
ENST00000373975.2.uORF_CTG.4	-	PAp05149973,PAp01878515	CDSpartial	chr10	+	53806681	53893659	PRKG1	300
ENST00000253475.5.uORF_CTG.2	ENST00000535997.2.uORF_CTG.1	PAp04922132,PAp05159086	CDSpartial	chr16	-	89724016	89712474	CHMP1A	591
ENST00000535057.1.uORF_CTG.1	-	PAp05683713	UTRonly	chr1	-	57431696	57425292	C8B	363
ENST00000539938.1.uORF_CTG.10	ENST00000504374.1.uORF_CTG.10	PAp04471408,PAp02208496,PAp01152886,PAp04604968,PAp05734016,PAp05657352,PAp04867073,PAp02202350,PAp05734490,PAp04541988,PAp02943820,PAp04888273,PAp05226891,PAp00066365,PAp00497070,PAp00132058,PAp04883874,PAp04875139,PAp04471462,PAp03159835,PAp03120849	UTRonly	chr5	-	6633143	6620340	NSUN2	660
ENST00000519053.1.uORF_ACG.1	-	PAp04421554	UTRonly	chr8	+	95835543	95839510	INTS8	267
ENST00000420982.1.uORF_ATC.1	-	PAp00143769	CDSpartial	chr1	+	24117704	24119655	LYPLA2	156
ENST00000431193.1.uORF_TTG.1	ENST00000368937.1.uORF_TTG.1	PAp04649931,PAp02918744,PAp02923148	CDSpartial	chr1	+	150981097	150998074	PRUNE	228
ENST00000538954.1.uORF_ACG.1	-	PAp04783070	UTRonly	chr9	-	124132501	124128516	STOM	105
ENST00000431193.1.uORF_CTG.3	ENST00000368937.1.uORF_CTG.3	PAp04649931,PAp02918744,PAp02923148	CDSpartial	chr1	+	150981013	150998074	PRUNE	312
ENST00000493677.1.uORF_TTG.3	-	PAp01571379,PAp04695915	UTRonly	chrX	-	13835062	13825886	GPM6B	141
ENST00000518005.1.uORF_GTG.2	-	PAp02567349	UTRonly	chr16	-	55959316	55907741	CES5A	291
ENST00000539938.1.uORF_GTG.3	ENST00000504374.1.uORF_GTG.3	PAp04471408,PAp02208496,PAp01152886,PAp04604968,PAp05734016,PAp05657352,PAp02202350,PAp05734490,PAp04541988,PAp02943820,PAp04888273,PAp05226891,PAp00066365,PAp00497070,PAp00132058,PAp04883874,PAp04471462,PAp03159835,PAp03120849	UTRonly	chr5	-	6633257	6620340	NSUN2	774
ENST00000568757.1.uORF_GTG.3	-	PAp04749190,PAp06321835	UTRonly	chr15	-	83316046	83252135	CPEB1	411
ENST00000608469.1.uORF_ATG.7	-	PAp05683487	UTRonly	chr1	+	196826787	196826876	CFHR4	90
ENST00000535773.1.uORF_GTG.1	ENST00000527595.1.uORF_GTG.1,ENST00000529568.1.uORF_GTG.1	PAp04219261,PAp00007381,PAp05646942,PAp02213026,PAp04812484,PAp04852537,PAp05133693,PAp05804547,PAp00511269,PAp00038604,PAp04742728	UTRonly	chr10	-	102289623	102276706	SEC31B	339
ENST00000510984.1.uORF_CTG.1	-	PAp03601450,PAp05717874	UTRonly	chr17	+	48797058	48800027	LUC7L3	138
ENST00000368869.4.uORF_CTG.1	-	PAp04512540,PAp04472507,PAp04475429,PAp02952371,PAp04471162,PAp04531626,PAp02177204,PAp02925671,PAp04557960,PAp00758860	CDSpartial	chr10	+	124768500	124799995	ACADSB	258
ENST00000535057.1.uORF_GTG.1	-	PAp05683713	UTRonly	chr1	-	57431690	57425292	C8B	357
ENST00000562901.1.uORF_GTG.4	-	PAp04807864	UTRonly	chr15	+	65822964	65826692	PTPLAD1	99
ENST00000252675.5.uORF_TTG.2	ENST00000592091.1.uORF_TTG.2	PAp05664728,PAp03621229,PAp02214111	UTRonly	chr19	-	5903728	5870582	FUT5	375
ENST00000288634.7.uORF_GTG.1	ENST00000506869.1.uORF_GTG.1,ENST00000505055.1.uORF_GTG.1	PAp02254698,PAp02940447	UTRonly	chr4	+	39184172	39201110	WDR19	309
ENST00000532497.1.uORF_GTG.2	-	PAp02921804,PAp04739684	UTRonly	chr11	+	74303659	74322562	POLD3	180
ENST00000447371.2.uORF_ATT.1	ENST00000581104.1.uORF_ATT.1	PAp02379232,PAp02164117,PAp05039760,PAp02169949,PAp04749739,PAp02262818,PAp02279827,PAp02402138,PAp02279815,PAp04755596	CDSpartial	chr17	+	73201815	73221232	NUP85	552
ENST00000602293.1.uORF_CTG.3	-	PAp00036329,PAp02963104,PAp04659979,PAp04372725,PAp00434435,PAp04689015,PAp04622031,PAp01913206,PAp04758709,PAp04671153	UTRonly	chr1	+	19943785	19952895	MINOS1-NBL1	219
ENST00000432464.1.uORF_ATC.1	-	PAp01669947,PAp03154092	UTRonly	chr10	+	69644941	69651185	SIRT1	360
ENST00000546041.1.uORF_CTG.1	-	PAp01906358,PAp01906359,PAp02231131	CDSpartial	chr10	+	70883974	70893350	VPS26A	276
ENST00000376111.4.uORF_CTG.10	ENST00000376086.3.uORF_CTG.3,ENST00000438075.2.uORF_CTG.10,ENST00000376089.2.uORF_CTG.5,ENST00000376093.2.uORF_CTG.3,ENST00000376110.3.uORF_CTG.8,ENST00000418507.2.uORF_CTG.11	PAp02968207,PAp06368194	CDSpartial	chr6	+	31555062	31556453	LST1	309
ENST00000443683.2.uORF_CTG.4	ENST00000558902.1.uORF_CTG.4	PAp04663358,PAp01447390,PAp02235446,PAp04677836,PAp01445050	CDSpartial	chr15	-	52587839	52570212	MYO5C	468
ENST00000546041.1.uORF_TTG.1	-	PAp01906358,PAp01906359,PAp02231131	CDSpartial	chr10	+	70884028	70893350	VPS26A	222
ENST00000431193.1.uORF_ATC.1	ENST00000368937.1.uORF_ATC.1	PAp04649931,PAp02918744,PAp02923148	CDSpartial	chr1	+	150981106	150998074	PRUNE	219
ENST00000510984.1.uORF_ATT.1	-	PAp03601450,PAp05717874	UTRonly	chr17	+	48797019	48800027	LUC7L3	177
ENST00000420017.1.uORF_CTG.1	-	PAp04577737	CDSpartial	chr22	+	31518983	31522465	INPP5J	309
ENST00000542478.1.uORF_TTG.1	-	PAp02185380	UTRonly	chr2	+	27594124	27595914	SNX17	213
ENST00000539938.1.uORF_GTG.4	ENST00000504374.1.uORF_GTG.4	PAp04471408,PAp02208496,PAp01152886,PAp04604968,PAp05734016,PAp05657352,PAp02202350,PAp05734490,PAp04541988,PAp02943820,PAp04888273,PAp05226891,PAp00066365,PAp00497070,PAp00132058,PAp04883874,PAp04875139,PAp04471462,PAp03159835,PAp03120849	UTRonly	chr5	-	6633194	6620340	NSUN2	711
ENST00000539938.1.uORF_GTG.6	ENST00000504374.1.uORF_GTG.6	PAp04471408,PAp02208496,PAp01152886,PAp04604968,PAp05734016,PAp05657352,PAp04867073,PAp02202350,PAp05734490,PAp04541988,PAp02943820,PAp04888273,PAp05226891,PAp00066365,PAp00497070,PAp00132058,PAp04883874,PAp04875139,PAp04471462,PAp03159835,PAp03120849	UTRonly	chr5	-	6633137	6620340	NSUN2	654
ENST00000432884.2.uORF_ATA.1	ENST00000441989.2.uORF_ATA.1	PAp00848511	UTRonly	chr7	+	98930974	98935869	ARPC1A	165
ENST00000493677.1.uORF_ACG.1	-	PAp01571379,PAp04695915	UTRonly	chrX	-	13835128	13825886	GPM6B	207
ENST00000535057.1.uORF_ATT.2	-	PAp05683713	UTRonly	chr1	-	57431630	57425292	C8B	297
ENST00000518005.1.uORF_TTG.1	-	PAp02567349	UTRonly	chr16	-	55959286	55907741	CES5A	261
ENST00000493795.1.uORF_CTG.6	ENST00000493919.1.uORF_CTG.6,ENST00000309486.4.uORF_CTG.6	PAp03601882	UTRonly	chr17	-	41277334	41258550	BRCA1	141
ENST00000544016.1.uORF_CTG.1	-	PAp01907381,PAp05201734,PAp02943385	CDSpartial	chr10	+	120863633	120883055	FAM45A	561
ENST00000376111.4.uORF_ATC.3	ENST00000438075.2.uORF_ATC.3,ENST00000376110.3.uORF_ATC.3,ENST00000376093.2.uORF_ATC.2,ENST00000376086.3.uORF_ATC.2,ENST00000418507.2.uORF_ATC.3,ENST00000376089.2.uORF_ATC.2	PAp02968207,PAp06368194	CDSpartial	chr6	+	31555065	31556453	LST1	306
ENST00000432884.2.uORF_ATC.1	ENST00000441989.2.uORF_ATC.1	PAp00848511	UTRonly	chr7	+	98923588	98935869	ARPC1A	231
ENST00000532497.1.uORF_GTG.1	-	PAp02921804,PAp04739684	UTRonly	chr11	+	74303653	74322562	POLD3	186
ENST00000539772.1.uORF_GTG.1	-	PAp00865703	UTRonly	chr15	+	63796933	63855104	USP3	108
ENST00000542360.1.uORF_ATT.1	ENST00000550726.1.uORF_ATT.1	PAp00534544	UTRonly	chr12	+	56915796	56962782	RBMS2	102
ENST00000502503.1.uORF_TTG.2	-	PAp01759523,PAp01760918	CDSpartial	chr5	-	93410459	93300206	FAM172A	234
ENST00000568757.1.uORF_GTG.5	-	PAp04749190,PAp06321835	UTRonly	chr15	-	83315956	83252135	CPEB1	321
ENST00000432884.2.uORF_TTG.1	ENST00000441989.2.uORF_TTG.1	PAp00848511	UTRonly	chr7	+	98930959	98935869	ARPC1A	180
ENST00000344791.2.uORF_ACG.1	-	PAp01572743	CDSpartial	chr15	-	100273179	100271613	LYSMD4	351
ENST00000568757.1.uORF_CTG.4	-	PAp04749190,PAp06321835	UTRonly	chr15	-	83315935	83252135	CPEB1	300
ENST00000542071.1.uORF_ATC.1	ENST00000380530.1.uORF_ATC.1	PAp05745410,PAp06340480	UTRonly	chr9	-	19032915	18929050	FAM154A	231
ENST00000253475.5.uORF_GTG.3	ENST00000535997.2.uORF_GTG.1	PAp04922132,PAp05159086	CDSpartial	chr16	-	89724019	89712474	CHMP1A	594
ENST00000409481.1.uORF_ATG.1	-	PAp04404155,PAp02544075,PAp02977941,PAp04397850,PAp04402969,PAp04410533,PAp05613584	UTRonly	chr15	-	43960244	43942052	CATSPER2	171
ENST00000535057.1.uORF_ATC.1	-	PAp05683713	UTRonly	chr1	-	57431642	57425292	C8B	309
ENST00000537284.1.uORF_TTG.1	ENST00000608073.1.uORF_TTG.1	PAp04720379	UTRonly	chr20	-	1472026	1460404	SIRPB2	282
ENST00000542548.1.uORF_CTG.1	ENST00000540929.1.uORF_CTG.1	PAp01800405,PAp04418171,PAp01800410,PAp01800414,PAp01053392	CDSpartial	chr12	+	2921861	2927481	ITFG2	510
ENST00000532693.1.uORF_GTG.7	-	PAp01606801	UTRonly	chr1	+	100436051	100440604	SLC35A3	228
ENST00000253475.5.uORF_CTG.3	ENST00000535997.2.uORF_CTG.2	PAp04922132,PAp05159086	CDSpartial	chr16	-	89724010	89712474	CHMP1A	585
ENST00000535057.1.uORF_ATT.1	-	PAp05683713	UTRonly	chr1	-	57431717	57425292	C8B	384
ENST00000539938.1.uORF_ATT.2	ENST00000504374.1.uORF_ATT.2	PAp04471408,PAp02208496,PAp01152886,PAp04604968,PAp05734016,PAp05657352,PAp02202350,PAp05734490,PAp04541988,PAp02943820,PAp04888273,PAp05226891,PAp00066365,PAp00497070,PAp00132058,PAp04883874,PAp04875139,PAp04471462,PAp03159835,PAp03120849	UTRonly	chr5	-	6633242	6620340	NSUN2	759
ENST00000420982.1.uORF_GTG.2	-	PAp00143769	CDSpartial	chr1	+	24119164	24119655	LYPLA2	102
ENST00000444518.2.uORF_CTG.3	ENST00000418170.1.uORF_CTG.3	PAp01647192	UTRonly	chr22	+	35658342	35659994	HMGXB4	321
ENST00000562901.1.uORF_CTG.7	-	PAp04807864	UTRonly	chr15	+	65822955	65826692	PTPLAD1	108
ENST00000444518.2.uORF_ACG.1	ENST00000418170.1.uORF_ACG.1	PAp01647192	UTRonly	chr22	+	35658330	35659994	HMGXB4	333
ENST00000608469.1.uORF_ATG.1	-	PAp00941044,PAp05683487	UTRonly	chr1	+	196819413	196826876	CFHR4	201
ENST00000586200.1.uORF_CTG.1	-	PAp02929858	CDSpartial	chr17	+	74723093	74729410	METTL23	204
ENST00000539114.1.uORF_ACG.1	-	PAp00000547,PAp04795552,PAp04829723,PAp04710972,PAp05149709,PAp00587415,PAp05186002,PAp05733368,PAp00477533,PAp04658805,PAp04703516,PAp00745930	CDSpartial	chr9	+	115142435	115200768	HSDL2	462
ENST00000253475.5.uORF_TTG.3	ENST00000535997.2.uORF_TTG.3	PAp04922132,PAp05159086	CDSpartial	chr16	-	89724004	89712474	CHMP1A	579
ENST00000544510.1.uORF_CTG.3	-	PAp05514397	CDSpartial	chr9	+	5041766	5050716	JAK2	291
ENST00000373864.1.uORF_TTG.1	-	PAp05667846	CDSpartial	chr1	-	28384581	28339720	EYA3	396
ENST00000546041.1.uORF_CTG.2	-	PAp01906358,PAp01906359,PAp02231131	CDSpartial	chr10	+	70883986	70893350	VPS26A	264
ENST00000432464.1.uORF_TTG.2	-	PAp01669947,PAp03154092	UTRonly	chr10	+	69645136	69651185	SIRT1	165
ENST00000424963.2.uORF_ACG.1	ENST00000555879.1.uORF_ACG.1,ENST00000499851.2.uORF_ACG.1	PAp04054203,PAp02144189	CDSpartial	chr14	+	102606246	102659811	WDR20	276
ENST00000432884.2.uORF_ATC.2	ENST00000441989.2.uORF_ATC.2	PAp00848511	UTRonly	chr7	+	98923621	98935869	ARPC1A	198
ENST00000344791.2.uORF_GTG.3	-	PAp01572743	CDSpartial	chr15	-	100273134	100271613	LYSMD4	306
ENST00000381658.4.uORF_ACG.7	ENST00000555944.1.uORF_ACG.1	PAp02949447,PAp04840149	UTRonly	chr20	-	1447535	1438917	NSFL1C	174
ENST00000511446.2.uORF_GTG.1	-	PAp01800755,PAp01800756,PAp01661450	CDSpartial	chr4	+	22715734	22820504	GBA3	1350
ENST00000493677.1.uORF_GTG.5	-	PAp01571379,PAp04695915	UTRonly	chrX	-	13835065	13825886	GPM6B	144
ENST00000408945.3.uORF_ATG.1	-	PAp04839442	CDSpartial	chr18	+	61620598	61620693	HMSD	96
ENST00000532924.1.uORF_GTG.9	ENST00000326972.8.uORF_GTG.6,ENST00000429201.1.uORF_GTG.8,ENST00000424053.1.uORF_GTG.9	PAp05752539	CDSpartial	chr3	+	14105637	14105957	TPRXL	321
ENST00000444518.2.uORF_GTG.2	ENST00000418170.1.uORF_GTG.2	PAp01647192	UTRonly	chr22	+	35658351	35659994	HMGXB4	312
ENST00000526597.1.uORF_CTG.1	ENST00000525194.1.uORF_CTG.1,ENST00000534206.1.uORF_CTG.3,ENST00000531352.1.uORF_CTG.1,ENST00000538157.1.uORF_CTG.1	PAp04772749	UTRonly	chr11	+	76571997	76637616	ACER3	126
ENST00000503245.1.uORF_CTG.4	ENST00000512152.1.uORF_CTG.4	PAp02189220,PAp02190814	UTRonly	chr5	-	68665250	68661577	TAF9	294
ENST00000498223.1.uORF_ATT.1	-	PAp00039608	UTRonly	chr11	+	70266493	70268658	CTTN	168
ENST00000534266.2.uORF_TTG.2	-	PAp04727178	UTRonly	chr11	-	10673853	10649297	MRVI1	723
ENST00000532924.1.uORF_CTG.16	ENST00000326972.8.uORF_CTG.7,ENST00000424053.1.uORF_CTG.19,ENST00000429201.1.uORF_CTG.13	PAp05752539	CDSpartial	chr3	+	14105571	14105957	TPRXL	387
ENST00000511446.2.uORF_ATG.1	-	PAp01800755,PAp01800756,PAp01661450	CDSpartial	chr4	+	22715713	22820504	GBA3	1371
ENST00000608469.1.uORF_TTG.2	-	PAp00941044,PAp05683487	UTRonly	chr1	+	196819416	196826876	CFHR4	198
ENST00000511446.2.uORF_ATA.1	-	PAp01800755,PAp01800756,PAp01661450	CDSpartial	chr4	+	22715740	22820504	GBA3	1344
ENST00000535659.2.uORF_CTG.1	ENST00000592923.1.uORF_CTG.1	PAp05157644,PAp03594865,PAp05160890	UTRonly	chr19	+	11649608	11650148	CNN1	237
ENST00000603742.1.uORF_ATT.1	ENST00000464969.2.uORF_ATT.1	PAp03934384,PAp04878057,PAp02208524,PAp00064165,PAp00064164,PAp02189237,PAp05458227,PAp04865556,PAp02559438,PAp04864102	UTRonly	chr10	+	103912156	103917251	NOLC1	234
ENST00000537195.1.uORF_CTG.2	ENST00000553168.1.uORF_CTG.2	PAp04685152	UTRonly	chr12	-	53097236	53091562	KRT77	765
ENST00000608469.1.uORF_GTG.2	-	PAp00941044,PAp05683487	UTRonly	chr1	+	196819470	196826876	CFHR4	144
ENST00000373864.1.uORF_ATA.3	-	PAp05667846	CDSpartial	chr1	-	28384557	28339720	EYA3	372
ENST00000544510.1.uORF_TTG.1	-	PAp05514397	CDSpartial	chr9	+	5041733	5050716	JAK2	324
ENST00000379649.1.uORF_ATT.1	-	PAp05172261	UTRonly	chr13	+	38924039	38924196	UFM1	81
ENST00000608469.1.uORF_TTG.3	-	PAp00941044,PAp05683487	UTRonly	chr1	+	196819443	196826876	CFHR4	171
ENST00000534266.2.uORF_GTG.3	-	PAp04727178	UTRonly	chr11	-	10673805	10649297	MRVI1	675
ENST00000539938.1.uORF_CTG.6	ENST00000504374.1.uORF_CTG.6	PAp04471408,PAp02208496,PAp01152886,PAp04604968,PAp05734016,PAp05657352,PAp02202350,PAp05734490,PAp04541988,PAp02943820,PAp04888273,PAp05226891,PAp00066365,PAp00497070,PAp00132058,PAp04883874,PAp04471462,PAp03159835,PAp03120849	UTRonly	chr5	-	6633296	6620340	NSUN2	813
ENST00000475754.1.uORF_ACG.2	-	PAp02388508	UTRonly	chr3	-	168864294	168851251	MECOM	177
ENST00000539938.1.uORF_CTG.7	ENST00000504374.1.uORF_CTG.7	PAp04471408,PAp02208496,PAp01152886,PAp04604968,PAp05734016,PAp05657352,PAp02202350,PAp05734490,PAp04541988,PAp02943820,PAp04888273,PAp05226891,PAp00066365,PAp00497070,PAp00132058,PAp04883874,PAp04471462,PAp03159835,PAp03120849	UTRonly	chr5	-	6633287	6620340	NSUN2	804
ENST00000407230.1.uORF_GTG.4	-	PAp02935197	UTRonly	chr2	+	24881532	24896250	NCOA1	120
ENST00000409481.1.uORF_CTG.3	-	PAp04404155,PAp02544075,PAp02977941,PAp04397850,PAp04402969,PAp04410533,PAp05613584	UTRonly	chr15	-	43956724	43942052	CATSPER2	135
ENST00000544510.1.uORF_CTG.1	-	PAp05514397	CDSpartial	chr9	+	5041655	5050716	JAK2	402
ENST00000608469.1.uORF_ATT.5	-	PAp00941044,PAp05683487	UTRonly	chr1	+	196826757	196826876	CFHR4	120
ENST00000429201.1.uORF_CTG.12	ENST00000532924.1.uORF_CTG.15	PAp05752539	CDSpartial	chr3	+	14104997	14105957	TPRXL	450
ENST00000545943.1.uORF_GTG.1	ENST00000422497.1.uORF_GTG.1,ENST00000448563.1.uORF_GTG.1	PAp02557318	UTRonly	chr7	-	103848439	103842957	ORC5	288
ENST00000498223.1.uORF_GTG.1	-	PAp00039608	UTRonly	chr11	+	70266496	70268658	CTTN	165
ENST00000527458.1.uORF_ATT.1	-	PAp02921804,PAp04739684	UTRonly	chr11	+	74303662	74303820	POLD3	159
ENST00000475754.1.uORF_CTG.2	-	PAp02388508	UTRonly	chr3	-	168864300	168851251	MECOM	183
ENST00000503245.1.uORF_CTG.2	ENST00000512152.1.uORF_CTG.2	PAp02189220,PAp02190814	UTRonly	chr5	-	68665265	68661577	TAF9	309
ENST00000544510.1.uORF_GTG.1	-	PAp05514397	CDSpartial	chr9	+	5041697	5050716	JAK2	360
ENST00000547995.1.uORF_TTG.2	-	PAp05714515,PAp05721387	UTRonly	chr12	+	108079668	108082234	PWP1	87
ENST00000542654.1.uORF_ATC.1	ENST00000472162.2.uORF_ATC.3	PAp00747801,PAp04809827,PAp04881320	CDSpartial	chr7	-	95951271	95838280	SLC25A13	225
ENST00000608469.1.uORF_ATT.3	-	PAp00941044,PAp05683487	UTRonly	chr1	+	196819434	196826876	CFHR4	180
ENST00000545943.1.uORF_CTG.4	ENST00000422497.1.uORF_CTG.4,ENST00000448563.1.uORF_CTG.4	PAp02557318	UTRonly	chr7	-	103848379	103842957	ORC5	228
ENST00000373864.1.uORF_ATA.2	-	PAp05667846	CDSpartial	chr1	-	28384560	28339720	EYA3	375
ENST00000542071.1.uORF_CTG.12	ENST00000380530.1.uORF_CTG.12	PAp05745410,PAp06340480	UTRonly	chr9	-	19032939	18929050	FAM154A	255
ENST00000392802.3.uORF_ATA.5	-	PAp04527424	UTRonly	chr1	+	151010945	151011295	BNIPL	120
ENST00000534266.2.uORF_CTG.3	-	PAp04727178	UTRonly	chr11	-	10673814	10649297	MRVI1	684
ENST00000407230.1.uORF_TTG.4	-	PAp02935197	UTRonly	chr2	+	24866943	24896250	NCOA1	171
ENST00000373864.1.uORF_ATA.1	-	PAp05667846	CDSpartial	chr1	-	28384566	28339720	EYA3	381
ENST00000450884.1.uORF_TTG.1	ENST00000368936.1.uORF_TTG.1	PAp02923148,PAp02918744,PAp04649931	UTRonly	chr1	+	150981097	150997092	PRUNE	57
ENST00000379649.1.uORF_GTG.1	-	PAp05172261	UTRonly	chr13	+	38924006	38924196	UFM1	114
ENST00000537343.1.uORF_GTG.1	ENST00000452839.1.uORF_GTG.1,ENST00000419781.1.uORF_GTG.13	PAp05637344	UTRonly	chr2	+	135676392	135703487	CCNT2	555
ENST00000526597.1.uORF_GTG.2	ENST00000531352.1.uORF_GTG.1,ENST00000538157.1.uORF_GTG.1,ENST00000534206.1.uORF_GTG.2,ENST00000525194.1.uORF_GTG.2	PAp04772749	UTRonly	chr11	+	76572018	76637616	ACER3	105
ENST00000409205.1.uORF_ATC.1	-	PAp04790800,PAp04920801,PAp01733451,PAp03602209,PAp05517129,PAp04848270	UTRonly	chr2	-	203103177	203079147	SUMO1	96
ENST00000542639.1.uORF_ACG.1	-	PAp00757523	UTRonly	chrX	+	43515563	43517132	MAOA	123
ENST00000408945.3.uORF_CTG.4	-	PAp04839442	CDSpartial	chr18	+	61616630	61620693	HMSD	111
ENST00000608469.1.uORF_ATA.1	-	PAp00941044,PAp05683487	UTRonly	chr1	+	196819392	196826876	CFHR4	222
ENST00000608469.1.uORF_ATA.2	-	PAp00941044,PAp05683487	UTRonly	chr1	+	196819404	196826876	CFHR4	210
ENST00000545943.1.uORF_CTG.2	ENST00000448563.1.uORF_CTG.2,ENST00000422497.1.uORF_CTG.2	PAp02557318	UTRonly	chr7	-	103848388	103842957	ORC5	237
ENST00000608469.1.uORF_CTG.2	-	PAp00941044,PAp05683487	UTRonly	chr1	+	196819398	196826876	CFHR4	216
ENST00000568757.1.uORF_ATT.1	-	PAp04749190,PAp06321835	UTRonly	chr15	-	83315893	83252135	CPEB1	258
ENST00000407230.1.uORF_ATT.9	-	PAp02935197	UTRonly	chr2	+	24866964	24896250	NCOA1	150
ENST00000545407.1.uORF_ATC.1	ENST00000534930.1.uORF_ATC.1	PAp01528097	CDSpartial	chr12	-	66563734	66563099	TMBIM4	135
ENST00000576932.1.uORF_ATT.1	-	PAp03598438	UTRonly	chr17	+	52978197	52990034	TOM1L1	96
ENST00000545943.1.uORF_GTG.2	ENST00000422497.1.uORF_GTG.2,ENST00000448563.1.uORF_GTG.2	PAp02557318	UTRonly	chr7	-	103848406	103842957	ORC5	255
ENST00000379649.1.uORF_GTG.3	-	PAp05172261	UTRonly	chr13	+	38924030	38924196	UFM1	90
ENST00000528623.1.uORF_CTG.4	-	PAp02188367	UTRonly	chr19	+	50179679	50183467	PRMT1	147
ENST00000542646.1.uORF_ACG.2	-	PAp04521666,PAp04516521	CDSpartial	chr20	+	3713374	3729006	HSPA12B	702
ENST00000538136.1.uORF_ACG.2	-	PAp01082493	UTRonly	chr2	+	48011225	48025768	MSH6	402
ENST00000539938.1.uORF_CTG.11	ENST00000504374.1.uORF_CTG.11	PAp05734490,PAp03120849,PAp02208496,PAp01152886,PAp04604968,PAp01841636,PAp04888273,PAp05226891,PAp04883874,PAp00132058,PAp05657352,PAp04875139,PAp04471462,PAp03159835,PAp04471408,PAp05734016,PAp04867073,PAp02202350,PAp04541988,PAp02943820,PAp00066365,PAp00497070	UTRonly	chr5	-	6633122	6620340	NSUN2	639
ENST00000450884.1.uORF_CTG.3	ENST00000368936.1.uORF_CTG.3	PAp02923148,PAp02918744,PAp04649931	UTRonly	chr1	+	150981013	150997092	PRUNE	141
ENST00000527458.1.uORF_GTG.2	-	PAp02921804,PAp04739684	UTRonly	chr11	+	74303659	74303820	POLD3	162
ENST00000392802.3.uORF_CTG.2	-	PAp04527424	UTRonly	chr1	+	151010951	151011295	BNIPL	114
ENST00000511446.2.uORF_TTG.2	-	PAp01800755,PAp01800756,PAp01661450	CDSpartial	chr4	+	22715731	22820504	GBA3	1353
ENST00000538136.1.uORF_TTG.2	-	PAp01082493	UTRonly	chr2	+	48011219	48025768	MSH6	408
ENST00000536251.1.uORF_ATA.1	ENST00000602506.1.uORF_ATA.1	PAp04033079,PAp02943530,PAp02264354	UTRonly	chr16	-	67840457	67797353	RANBP10	468
ENST00000450884.1.uORF_ATC.1	ENST00000368936.1.uORF_ATC.1	PAp02923148,PAp02918744,PAp04649931	UTRonly	chr1	+	150981106	150997092	PRUNE	48
ENST00000558858.1.uORF_CTG.5	-	PAp02279562	CDSpartial	chr15	-	40630115	40628017	C15orf52	315
ENST00000509462.1.uORF_CTG.2	-	PAp02189220,PAp02190814	UTRonly	chr5	-	68665013	68661577	TAF9	120
ENST00000544510.1.uORF_ATC.1	-	PAp05514397	CDSpartial	chr9	+	5041745	5050716	JAK2	312
ENST00000542639.1.uORF_GTG.1	-	PAp00757523	UTRonly	chrX	+	43515557	43517132	MAOA	129
ENST00000608469.1.uORF_ATT.2	-	PAp00941044,PAp05683487	UTRonly	chr1	+	196819425	196826876	CFHR4	189
ENST00000535086.1.uORF_ATT.1	ENST00000575592.1.uORF_ATT.1	PAp06348590	UTRonly	chr17	-	6733710	6719229	TEKT1	258
ENST00000438717.2.uORF_GTG.5	ENST00000504143.2.uORF_GTG.7	PAp02276914	CDSpartial	chr5	+	108133872	108203515	FER	267
ENST00000542646.1.uORF_CTG.2	-	PAp04521666,PAp04516521	CDSpartial	chr20	+	3713386	3729006	HSPA12B	690
ENST00000408945.3.uORF_ATC.1	-	PAp04839442	CDSpartial	chr18	+	61616570	61620693	HMSD	171
ENST00000503245.1.uORF_CTG.5	ENST00000512152.1.uORF_CTG.5	PAp02189220,PAp02190814	UTRonly	chr5	-	68665232	68661577	TAF9	276
ENST00000493509.1.uORF_ATA.3	ENST00000263032.1.uORF_ATA.3,ENST00000537026.1.uORF_ATA.3,ENST00000372803.1.uORF_ATA.3,ENST00000332614.2.uORF_ATA.3,ENST00000361708.2.uORF_ATA.3,ENST00000361330.1.uORF_ATA.3	PAp06317390	UTRonly	chrX	-	101098269	101097825	NXF5	219
ENST00000503245.1.uORF_ATC.2	ENST00000512152.1.uORF_ATC.2	PAp02189220,PAp02190814	UTRonly	chr5	-	68665226	68661577	TAF9	270
ENST00000545943.1.uORF_GTG.4	ENST00000448563.1.uORF_GTG.4,ENST00000422497.1.uORF_GTG.4	PAp02557318	UTRonly	chr7	-	103848367	103842957	ORC5	216
ENST00000558858.1.uORF_CTG.3	-	PAp02279562	CDSpartial	chr15	-	40630166	40628017	C15orf52	366
ENST00000405300.1.uORF_CTG.1	ENST00000412277.2.uORF_CTG.2,ENST00000412985.1.uORF_CTG.2	PAp04577737	UTRonly	chr22	+	31518983	31520876	INPP5J	291
ENST00000527458.1.uORF_GTG.1	-	PAp02921804,PAp04739684	UTRonly	chr11	+	74303653	74303820	POLD3	168
ENST00000542606.1.uORF_ATT.2	ENST00000570790.1.uORF_ATT.2	PAp00518997	UTRonly	chr17	-	6538426	6526863	KIAA0753	750
ENST00000438671.1.uORF_ATC.1	-	PAp01823428,PAp00095909,PAp05206669,PAp05226231,PAp05197139	CDSpartial	chr3	+	45731851	45751000	SACM1L	213
ENST00000407230.1.uORF_TTG.5	-	PAp02935197	UTRonly	chr2	+	24866958	24896250	NCOA1	156
ENST00000525566.1.uORF_TTG.1	ENST00000429002.2.uORF_TTG.1	PAp05199200,PAp05747424,PAp04602254,PAp04657395,PAp03601293,PAp04804607,PAp02918627,PAp02523540,PAp04664813,PAp00028811,PAp04924689,PAp02241919,PAp05179844,PAp04561519,PAp00132452,PAp04865500,PAp02552076,PAp02268448,PAp04899628,PAp04753579,PAp04451989,PAp02990412,PAp04796790,PAp02181042,PAp05735912,PAp04923609,PAp05696729,PAp05450380,PAp04621953,PAp00740031,PAp02544082,PAp05734606,PAp04913778,PAp…	CDSpartial	chr12	+	104609572	104742193	TXNRD1	1953
ENST00000446813.1.uORF_ATG.6	ENST00000257622.4.uORF_ATG.6	PAp05521518	UTRonly	chr7	+	72361475	72396831	POM121	207
ENST00000408945.3.uORF_CTG.3	-	PAp04839442	CDSpartial	chr18	+	61616618	61620693	HMSD	123
ENST00000542646.1.uORF_CTG.5	-	PAp04521666,PAp04516521	CDSpartial	chr20	+	3713425	3729006	HSPA12B	651
ENST00000409963.3.uORF_TTG.5	-	PAp03120550,PAp00516319,PAp04811426,PAp02904941,PAp05022960	UTRonly	chr17	-	73904214	73900357	MRPL38	318
ENST00000407230.1.uORF_ATA.6	-	PAp02935197	UTRonly	chr2	+	24866949	24896250	NCOA1	165
ENST00000542646.1.uORF_CTG.4	-	PAp04521666,PAp04516521	CDSpartial	chr20	+	3713419	3729006	HSPA12B	657
ENST00000413576.1.uORF_ATT.2	-	PAp00069648,PAp00670884,PAp05195713	CDSpartial	chr22	-	18111413	18101891	ATP6V1E1	114
ENST00000522915.1.uORF_TTG.1	ENST00000520202.1.uORF_TTG.1,ENST00000539095.1.uORF_TTG.1,ENST00000520486.1.uORF_TTG.1	PAp01164457	UTRonly	chr8	-	27630105	27610092	CCDC25	129
ENST00000400999.1.uORF_ATC.1	ENST00000479764.1.uORF_ATC.40	PAp06349801	UTRonly	chr1	+	151739243	151739702	OAZ3	186
ENST00000545943.1.uORF_GTG.5	ENST00000448563.1.uORF_GTG.5,ENST00000422497.1.uORF_GTG.5	PAp02557318	UTRonly	chr7	-	103848364	103842957	ORC5	213
ENST00000342894.3.uORF_ATG.1	-	PAp06348599,PAp03762091,PAp06350907	CDSpartial	chr22	+	45809768	45813493	RIBC2	222
ENST00000438671.1.uORF_ATC.2	-	PAp01823428,PAp00095909,PAp05206669,PAp05226231,PAp05197139	CDSpartial	chr3	+	45731875	45751000	SACM1L	189
ENST00000558858.1.uORF_CTG.4	-	PAp02279562	CDSpartial	chr15	-	40630133	40628017	C15orf52	333
ENST00000408945.3.uORF_ATT.2	-	PAp04839442	CDSpartial	chr18	+	61616576	61620693	HMSD	165
ENST00000409963.3.uORF_GTG.4	-	PAp03120550,PAp00516319,PAp04811426,PAp02904941,PAp05022960	UTRonly	chr17	-	73904241	73900357	MRPL38	345
ENST00000553948.1.uORF_GTG.1	-	PAp02955783,PAp04697309	UTRonly	chr14	-	91282681	91247223	TTC7B	342
ENST00000608469.1.uORF_ATT.1	-	PAp00943442,PAp00941044,PAp05683487	UTRonly	chr1	+	196819386	196826876	CFHR4	228
ENST00000542646.1.uORF_ACG.1	-	PAp04521666,PAp04516521	CDSpartial	chr20	+	3713344	3729006	HSPA12B	732
ENST00000538136.1.uORF_GTG.6	-	PAp01082493	UTRonly	chr2	+	48011228	48025768	MSH6	399
ENST00000537390.1.uORF_CTG.1	-	PAp04925947,PAp05717826,PAp04860625,PAp03601520,PAp05718360,PAp02953354,PAp05718358	UTRonly	chr6	-	160210626	160209688	TCP1	231
ENST00000446813.1.uORF_ATC.7	ENST00000257622.4.uORF_ATC.7,ENST00000358357.3.uORF_ATC.3	PAp05521518	UTRonly	chr7	+	72361580	72396831	POM121	102
ENST00000541599.1.uORF_ACG.2	ENST00000511969.1.uORF_ACG.2	PAp00400156,PAp04744788,PAp04593482	CDSpartial	chr4	+	146560286	146575195	MMAA	789
ENST00000438671.1.uORF_TTG.3	-	PAp01823428,PAp00095909,PAp05206669,PAp05226231,PAp05197139	CDSpartial	chr3	+	45731845	45751000	SACM1L	219
ENST00000427190.1.uORF_ATC.1	ENST00000481024.1.uORF_ATC.1	PAp06348506,PAp04374080,PAp05748248,PAp00803620,PAp06348401,PAp04020463,PAp05131608,PAp01521007,PAp06350887,PAp06350877	UTRonly	chrX	+	30671628	30692468	GK	336
ENST00000441530.2.uORF_CTG.1	-	PAp05750718,PAp04752229,PAp02921846	UTRonly	chr2	-	33824321	33812356	FAM98A	402
ENST00000408945.3.uORF_CTG.1	-	PAp04839442	CDSpartial	chr18	+	61616540	61620693	HMSD	201
ENST00000382331.1.uORF_GTG.4	-	PAp01432999,PAp04474660	UTRonly	chr9	+	366530	372203	DOCK8	231
ENST00000542646.1.uORF_ACG.4	-	PAp04521666,PAp04516521	CDSpartial	chr20	+	3713413	3729006	HSPA12B	663
ENST00000349460.4.uORF_ATC.1	-	PAp04755597,PAp02218676,PAp00519196	UTRonly	chr1	+	29313947	29315885	EPB41	489
ENST00000526691.1.uORF_CTG.8	ENST00000388854.3.uORF_CTG.4	PAp05199200,PAp05747424,PAp04602254,PAp04657395,PAp03601293,PAp04804607,PAp02918627,PAp02523540,PAp04664813,PAp00028811,PAp04924689,PAp02241919,PAp05179844,PAp04561519,PAp00132452,PAp04865500,PAp02552076,PAp02268448,PAp04899628,PAp04753579,PAp04451989,PAp02990412,PAp04796790,PAp02181042,PAp05735912,PAp04923609,PAp05696729,PAp05450380,PAp04621953,PAp00740031,PAp02544082,PAp05734606,PAp04913778,PAp…	CDSpartial	chr12	+	104680956	104742193	TXNRD1	1809
ENST00000514710.1.uORF_CTG.5	-	PAp05651350,PAp04882272	UTRonly	chr4	-	76912009	76911878	SDAD1	132
ENST00000381895.5.uORF_TTG.2	ENST00000406861.2.uORF_TTG.2	PAp06351412	UTRonly	chr9	-	4666313	4627830	SPATA6L	561
ENST00000519136.1.uORF_ATC.1	-	PAp06351158	UTRonly	chr8	+	95970385	96046300	NDUFAF6	192
ENST00000441530.2.uORF_ACG.2	-	PAp05750718,PAp04752229,PAp02921846	UTRonly	chr2	-	33824318	33812356	FAM98A	399
ENST00000292393.5.uORF_CTG.8	-	PAp03276192,PAp02945788	UTRonly	chr7	-	99675016	99674915	ZNF3	102
ENST00000053469.4.uORF_CTG.3	-	PAp02230340,PAp06341457	UTRonly	chr6	+	42123275	42141116	GUCA1A	279
ENST00000409879.2.uORF_ATG.7	-	PAp05602430,PAp05652698,PAp05667829,PAp05602545,PAp02229237,PAp02283105,PAp04415650,PAp05602477,PAp03095102,PAp00524316,PAp05679029,PAp00003743,PAp06316943,PAp05667825,PAp03128844,PAp02211470,PAp05678635,PAp05667832	UTRonly	chr13	-	47011889	47011638	KIAA0226L	252
ENST00000543936.1.uORF_CTG.1	-	PAp05150502,PAp03627349,PAp04928586	UTRonly	chr6	-	8064618	8054594	BLOC1S5	216
ENST00000526691.1.uORF_TTG.5	ENST00000388854.3.uORF_TTG.3	PAp05199200,PAp05747424,PAp04602254,PAp04657395,PAp03601293,PAp04804607,PAp02918627,PAp02523540,PAp04664813,PAp00028811,PAp04924689,PAp02241919,PAp05179844,PAp04561519,PAp00132452,PAp04865500,PAp02552076,PAp02268448,PAp04899628,PAp04753579,PAp04451989,PAp02990412,PAp04796790,PAp02181042,PAp05735912,PAp04923609,PAp05696729,PAp05450380,PAp04621953,PAp00740031,PAp02544082,PAp05734606,PAp04913778,PAp…	CDSpartial	chr12	+	104680977	104742193	TXNRD1	1788
ENST00000522915.1.uORF_ATC.2	ENST00000520486.1.uORF_ATC.2,ENST00000539095.1.uORF_ATC.2,ENST00000520202.1.uORF_ATC.2	PAp01164457	UTRonly	chr8	-	27630060	27610092	CCDC25	84
ENST00000498104.1.uORF_CTG.1	ENST00000460108.1.uORF_CTG.2	PAp04810382	UTRonly	chr3	-	121553267	121544942	IQCB1	228
ENST00000409879.2.uORF_ATG.2	-	PAp05652698,PAp05602545,PAp05679029,PAp04440628,PAp02283105,PAp00003743,PAp06316943,PAp05667832,PAp05602430,PAp04403731,PAp05667825,PAp00524316,PAp05798485,PAp02211470,PAp05667829	UTRonly	chr13	-	47012123	47011638	KIAA0226L	486
ENST00000537390.1.uORF_ACG.1	-	PAp04925947,PAp05717826,PAp04860625,PAp03601520,PAp05718360,PAp02953354,PAp05718358	UTRonly	chr6	-	160210608	160209688	TCP1	213
ENST00000409963.3.uORF_ATA.3	-	PAp03120550,PAp00516319,PAp04811426,PAp02904941,PAp05022960	UTRonly	chr17	-	73904259	73900357	MRPL38	363
ENST00000409963.3.uORF_TTG.4	-	PAp03120550,PAp00516319,PAp04811426,PAp02904941,PAp05022960	UTRonly	chr17	-	73904256	73900357	MRPL38	360
ENST00000382331.1.uORF_CTG.4	-	PAp01432999,PAp04474660	UTRonly	chr9	+	366503	372203	DOCK8	258
ENST00000380918.3.uORF_CTG.10	-	PAp00497959,PAp03594331,PAp04466692	UTRonly	chr5	+	65440974	65454740	SREK1	276
ENST00000526691.1.uORF_CTG.9	ENST00000388854.3.uORF_CTG.5	PAp05199200,PAp05747424,PAp04602254,PAp04657395,PAp03601293,PAp04804607,PAp02918627,PAp02523540,PAp04664813,PAp00028811,PAp04924689,PAp02241919,PAp05179844,PAp04561519,PAp00132452,PAp04865500,PAp02552076,PAp02268448,PAp04899628,PAp04753579,PAp04451989,PAp02990412,PAp04796790,PAp02181042,PAp05735912,PAp04923609,PAp05696729,PAp05450380,PAp04621953,PAp00740031,PAp02544082,PAp05734606,PAp04913778,PAp…	CDSpartial	chr12	+	104680983	104742193	TXNRD1	1782
ENST00000381895.5.uORF_ACG.3	ENST00000406861.2.uORF_ACG.3,ENST00000486047.1.uORF_ACG.2	PAp06351412	UTRonly	chr9	-	4666253	4627830	SPATA6L	501
ENST00000309486.4.uORF_TTG.2	ENST00000493795.1.uORF_TTG.1,ENST00000493919.1.uORF_TTG.1	PAp03601882	UTRonly	chr17	-	41276128	41258550	BRCA1	96
ENST00000409963.3.uORF_ACG.2	-	PAp03120550,PAp00516319,PAp04811426,PAp02904941,PAp05022960	UTRonly	chr17	-	73905602	73900357	MRPL38	435
ENST00000357904.3.uORF_ACG.1	-	PAp04769892,PAp02402406,PAp02906953,PAp03597972	UTRonly	chr14	-	90798269	90778820	NRDE2	153
ENST00000526691.1.uORF_GTG.6	ENST00000388854.3.uORF_GTG.5	PAp05199200,PAp05747424,PAp04602254,PAp04657395,PAp03601293,PAp04804607,PAp02918627,PAp02523540,PAp04664813,PAp00028811,PAp04924689,PAp02241919,PAp05179844,PAp04561519,PAp00132452,PAp04865500,PAp02552076,PAp02268448,PAp04899628,PAp04753579,PAp04451989,PAp02990412,PAp04796790,PAp02181042,PAp05735912,PAp04923609,PAp05696729,PAp05450380,PAp04621953,PAp00740031,PAp02544082,PAp05734606,PAp04913778,PAp…	CDSpartial	chr12	+	104680995	104742193	TXNRD1	1770
ENST00000503245.1.uORF_ACG.2	ENST00000509462.1.uORF_ACG.1	PAp02189220,PAp02190814	UTRonly	chr5	-	68665106	68661577	TAF9	150
ENST00000498104.1.uORF_GTG.5	ENST00000460108.1.uORF_GTG.6	PAp04810382	UTRonly	chr3	-	121553288	121544942	IQCB1	249
ENST00000381895.5.uORF_ACG.2	ENST00000406861.2.uORF_ACG.2	PAp06351412	UTRonly	chr9	-	4666262	4627830	SPATA6L	510
ENST00000413576.1.uORF_TTG.1	-	PAp00069648,PAp05195713,PAp00670884	CDSpartial	chr22	-	18111476	18101891	ATP6V1E1	177
ENST00000409963.3.uORF_ATT.8	-	PAp03120550,PAp00516319,PAp04811426,PAp02904941,PAp05022960	UTRonly	chr17	-	73904217	73900357	MRPL38	321
ENST00000541711.1.uORF_TTG.1	ENST00000489656.1.uORF_TTG.1	PAp01906358,PAp01906359,PAp02231131	UTRonly	chr10	+	70884028	70916801	VPS26A	198
ENST00000507285.1.uORF_ATA.1	-	PAp04414633,PAp04444105	UTRonly	chr9	-	15232330	15224494	TTC39B	207
ENST00000498104.1.uORF_ATC.1	ENST00000460108.1.uORF_ATC.1	PAp04810382	UTRonly	chr3	-	121553324	121544942	IQCB1	285
ENST00000541599.1.uORF_ACG.1	ENST00000511969.1.uORF_ACG.1	PAp00400156,PAp04744788,PAp04593482	CDSpartial	chr4	+	146560253	146575195	MMAA	822
ENST00000503245.1.uORF_TTG.3	ENST00000509462.1.uORF_TTG.1	PAp02189220,PAp02190814	UTRonly	chr5	-	68665127	68661577	TAF9	171
ENST00000542850.1.uORF_ACG.2	-	PAp01769000,PAp04034974,PAp04078705,PAp03913124,PAp03945451,PAp04902933,PAp00361353,PAp03119129,PAp04639363,PAp00001042,PAp00001041,PAp04738001,PAp05735693,PAp02545281,PAp04593818,PAp02181463,PAp04371034,PAp03362376,PAp04652780,PAp03966417,PAp05734944,PAp03149686,PAp04007069	UTRonly	chr2	+	65455041	65473357	ACTR2	201
ENST00000526691.1.uORF_ACG.5	ENST00000388854.3.uORF_ACG.3	PAp05199200,PAp05747424,PAp04602254,PAp04657395,PAp03601293,PAp04804607,PAp02918627,PAp02523540,PAp04664813,PAp00028811,PAp04924689,PAp02241919,PAp05179844,PAp04561519,PAp00132452,PAp04865500,PAp02552076,PAp02268448,PAp04899628,PAp04753579,PAp04451989,PAp02990412,PAp04796790,PAp02181042,PAp05735912,PAp04923609,PAp05696729,PAp05450380,PAp04621953,PAp00740031,PAp02544082,PAp05734606,PAp04913778,PAp…	CDSpartial	chr12	+	104680968	104742193	TXNRD1	1797
ENST00000382331.1.uORF_GTG.5	-	PAp01432999,PAp04474660	UTRonly	chr9	+	366545	372203	DOCK8	216
ENST00000381895.5.uORF_ATT.4	ENST00000406861.2.uORF_ATT.4	PAp06351412	UTRonly	chr9	-	4666280	4627830	SPATA6L	528
ENST00000373657.1.uORF_CTG.1	-	PAp05518140,PAp00425672	UTRonly	chrX	-	71458782	71457759	ERCC6L	129
ENST00000409963.3.uORF_ATT.9	-	PAp04641901,PAp02904941,PAp05022960,PAp03120550,PAp00516319,PAp04811426	UTRonly	chr17	-	73901790	73900357	MRPL38	270
ENST00000355053.4.uORF_CTG.5	ENST00000542655.1.uORF_CTG.4	PAp06320773	UTRonly	chr2	-	99743522	99725970	TSGA10	300
ENST00000409879.2.uORF_ACG.1	-	PAp05652698,PAp05602545,PAp05679029,PAp04440628,PAp02283105,PAp00003743,PAp06316943,PAp05667832,PAp05602430,PAp04403731,PAp00524316,PAp05798485,PAp02211470,PAp05667825	UTRonly	chr13	-	47012255	47011638	KIAA0226L	618
ENST00000542850.1.uORF_GTG.2	-	PAp01769000,PAp04034974,PAp04078705,PAp03945451,PAp04902933,PAp00361353,PAp03119129,PAp04639363,PAp00001042,PAp00001041,PAp03149686,PAp05735693,PAp02545281,PAp04593818,PAp02181463,PAp04371034,PAp03362376,PAp04652780,PAp03966417,PAp05734944,PAp04007069	UTRonly	chr2	+	65455011	65473357	ACTR2	231
ENST00000542850.1.uORF_CTG.2	-	PAp01769000,PAp04034974,PAp04078705,PAp03913124,PAp03945451,PAp04902933,PAp00361353,PAp03119129,PAp04639363,PAp00001042,PAp00001041,PAp03149686,PAp05735693,PAp02545281,PAp04593818,PAp02181463,PAp04371034,PAp03362376,PAp04652780,PAp03966417,PAp05734944,PAp04738001,PAp04007069	UTRonly	chr2	+	65455017	65473357	ACTR2	225
ENST00000557277.1.uORF_GTG.1	-	PAp03124474	CDSpartial	chr14	-	65569283	65544130	MAX	333
ENST00000409963.3.uORF_ATT.10	-	PAp04641901,PAp02904941,PAp05022960,PAp03120550,PAp00516319,PAp04811426	UTRonly	chr17	-	73901745	73900357	MRPL38	225
ENST00000397620.2.uORF_ATG.4	-	PAp04739069,PAp00871653	CDSpartial	chr15	-	37391110	37388596	MEIS2	255
ENST00000357904.3.uORF_GTG.1	ENST00000553409.1.uORF_GTG.1	PAp04769892,PAp02402406,PAp02906953,PAp03597972	UTRonly	chr14	-	90798254	90778820	NRDE2	138
ENST00000560780.1.uORF_GTG.1	-	PAp06324943	UTRonly	chr15	-	44969066	44966581	PATL2	123
ENST00000557277.1.uORF_CTG.5	-	PAp03124474	CDSpartial	chr14	-	65569310	65544130	MAX	360
ENST00000526691.1.uORF_CTG.10	ENST00000388854.3.uORF_CTG.6	PAp05199200,PAp05747424,PAp04602254,PAp04657395,PAp03601293,PAp04804607,PAp02918627,PAp02523540,PAp04664813,PAp00028811,PAp04924689,PAp02241919,PAp05179844,PAp04561519,PAp00132452,PAp04865500,PAp02552076,PAp02268448,PAp04899628,PAp04753579,PAp04451989,PAp02990412,PAp04796790,PAp02181042,PAp05735912,PAp04923609,PAp05696729,PAp05450380,PAp04621953,PAp00740031,PAp02544082,PAp05734606,PAp04913778,PAp…	CDSpartial	chr12	+	104681034	104742193	TXNRD1	1731
ENST00000413576.1.uORF_ATT.1	-	PAp00069648,PAp05195713,PAp00670884	CDSpartial	chr22	-	18111470	18101891	ATP6V1E1	171
ENST00000425644.1.uORF_ATT.2	-	PAp04733907,PAp04733140	CDSpartial	chrX	-	102347960	102334781	NXF3	1023
ENST00000409879.2.uORF_ATG.3	-	PAp05602430,PAp05652698,PAp05602545,PAp02283105,PAp04403731,PAp05667829,PAp00524316,PAp05679029,PAp00003743,PAp06316943,PAp05667825,PAp05798485,PAp04440628,PAp05667832,PAp02211470	UTRonly	chr13	-	47012051	47011638	KIAA0226L	414
ENST00000292393.5.uORF_CTG.7	-	PAp02945788	UTRonly	chr7	-	99675022	99674915	ZNF3	108
ENST00000409879.2.uORF_CTG.5	-	PAp05652698,PAp05602545,PAp05679029,PAp04440628,PAp02283105,PAp00003743,PAp06316943,PAp05667832,PAp05602430,PAp04403731,PAp05667825,PAp00524316,PAp05798485,PAp02211470,PAp05667829	UTRonly	chr13	-	47012150	47011638	KIAA0226L	513
ENST00000503245.1.uORF_CTG.7	ENST00000509462.1.uORF_CTG.1	PAp02189220,PAp02190814	UTRonly	chr5	-	68665082	68661577	TAF9	126
ENST00000507285.1.uORF_CTG.2	-	PAp04414633,PAp04444105	UTRonly	chr9	-	15232282	15224494	TTC39B	159
ENST00000537390.1.uORF_GTG.6	-	PAp04925947,PAp05717826,PAp04860625,PAp03601520,PAp05718360,PAp02953354,PAp05718358	UTRonly	chr6	-	160210581	160209688	TCP1	186
ENST00000498104.1.uORF_ATA.1	ENST00000460108.1.uORF_ATA.1	PAp04810382	UTRonly	chr3	-	121547816	121544942	IQCB1	195
ENST00000409879.2.uORF_ATG.4	-	PAp05602430,PAp05652698,PAp05667829,PAp05602545,PAp02283105,PAp04403731,PAp00524316,PAp05679029,PAp00003743,PAp06316943,PAp05667825,PAp05798485,PAp04440628,PAp05667832,PAp03128844,PAp02211470	UTRonly	chr13	-	47011976	47011638	KIAA0226L	339
ENST00000409879.2.uORF_GTG.3	-	PAp05602430,PAp05652698,PAp05602545,PAp02283105,PAp04403731,PAp05667829,PAp00524316,PAp05679029,PAp00003743,PAp06316943,PAp05667825,PAp05798485,PAp04440628,PAp05667832,PAp02211470	UTRonly	chr13	-	47012048	47011638	KIAA0226L	411
ENST00000537390.1.uORF_ATC.2	-	PAp04925947,PAp05717826,PAp04860625,PAp03601520,PAp05718360,PAp02953354,PAp04860805,PAp05718358	UTRonly	chr6	-	160210515	160209688	TCP1	120
ENST00000557277.1.uORF_TTG.2	-	PAp03124474	CDSpartial	chr14	-	65569250	65544130	MAX	300
ENST00000409963.3.uORF_CTG.16	-	PAp03120550,PAp00516319,PAp04811426,PAp02904941,PAp05022960	UTRonly	chr17	-	73905599	73900357	MRPL38	432
ENST00000526691.1.uORF_GTG.10	ENST00000388854.3.uORF_GTG.9	PAp05199200,PAp05747424,PAp04602254,PAp04657395,PAp03601293,PAp04804607,PAp02918627,PAp02523540,PAp04664813,PAp00028811,PAp04924689,PAp02241919,PAp05179844,PAp04561519,PAp00132452,PAp04865500,PAp02552076,PAp02268448,PAp04899628,PAp04753579,PAp04451989,PAp02990412,PAp04796790,PAp02181042,PAp05735912,PAp04923609,PAp05696729,PAp05450380,PAp04621953,PAp00740031,PAp02544082,PAp05734606,PAp04913778,PAp…	CDSpartial	chr12	+	104681079	104742193	TXNRD1	1686
ENST00000409879.2.uORF_TTG.2	-	PAp05602430,PAp05652698,PAp05602545,PAp02283105,PAp04403731,PAp00524316,PAp05679029,PAp00003743,PAp06316943,PAp05667825,PAp05798485,PAp04440628,PAp02211470	UTRonly	chr13	-	47012306	47011638	KIAA0226L	669
ENST00000355053.4.uORF_TTG.5	ENST00000393483.3.uORF_TTG.11,ENST00000542655.1.uORF_TTG.4	PAp06320773	UTRonly	chr2	-	99734168	99725970	TSGA10	234
ENST00000355053.4.uORF_TTG.4	ENST00000542655.1.uORF_TTG.3,ENST00000393483.3.uORF_TTG.10	PAp06320773	UTRonly	chr2	-	99734192	99725970	TSGA10	258
ENST00000563573.1.uORF_ATG.7	-	PAp02926195,PAp05201865	UTRonly	chr16	-	22441217	22361164	CDR2	108
ENST00000483339.2.uORF_GTG.1	-	PAp06341156,PAp06341138	UTRonly	chr10	-	25304871	25284786	ENKUR	96
ENST00000409879.2.uORF_GTG.10	-	PAp02229237,PAp03128844,PAp03134143,PAp02211470	UTRonly	chr13	-	47011841	47011638	KIAA0226L	204
ENST00000529784.1.uORF_CTG.2	-	PAp00497132,PAp04886193,PAp03601293,PAp04811555,PAp04899628	UTRonly	chr12	+	104681149	104703569	TXNRD1	204
ENST00000545044.1.uORF_CTG.1	ENST00000379868.1.uORF_CTG.2	PAp01751982,PAp01922862,PAp05045633,PAp04459164	UTRonly	chr9	-	32526182	32491413	DDX58	447
ENST00000563573.1.uORF_ATG.6	-	PAp02926195,PAp05201865	UTRonly	chr16	-	22444114	22361164	CDR2	228
ENST00000507285.1.uORF_CTG.5	-	PAp04414633,PAp04444105	UTRonly	chr9	-	15232249	15224494	TTC39B	126
ENST00000507285.1.uORF_TTG.2	-	PAp04414633,PAp04444105	UTRonly	chr9	-	15232399	15224494	TTC39B	276
ENST00000409879.2.uORF_CTG.9	-	PAp05652698,PAp05602545,PAp05679029,PAp04440628,PAp02283105,PAp00003743,PAp06316943,PAp05667832,PAp05602430,PAp04403731,PAp05667825,PAp00524316,PAp05798485,PAp02211470,PAp05667829	UTRonly	chr13	-	47012081	47011638	KIAA0226L	444
ENST00000535166.1.uORF_GTG.4	ENST00000468893.2.uORF_GTG.4	PAp00753938	UTRonly	chr1	+	230778341	230797145	COG2	387
ENST00000409879.2.uORF_GTG.1	-	PAp05652698,PAp05602545,PAp05679029,PAp04440628,PAp02283105,PAp00003743,PAp06316943,PAp05667832,PAp05602430,PAp04403731,PAp05667825,PAp00524316,PAp05798485,PAp02211470	UTRonly	chr13	-	47012285	47011638	KIAA0226L	648
ENST00000409879.2.uORF_CTG.3	-	PAp05652698,PAp05602545,PAp05679029,PAp04440628,PAp02283105,PAp00003743,PAp06316943,PAp05667832,PAp05602430,PAp04403731,PAp00524316,PAp05798485,PAp02211470,PAp05667825,PAp05667829	UTRonly	chr13	-	47012210	47011638	KIAA0226L	573
ENST00000380918.3.uORF_ATT.4	-	PAp00497959,PAp03594331,PAp04466692	UTRonly	chr5	+	65440965	65454740	SREK1	285
ENST00000563573.1.uORF_ATC.7	-	PAp02926195,PAp05201865	UTRonly	chr16	-	22441238	22361164	CDR2	129
ENST00000409879.2.uORF_CTG.2	-	PAp05602430,PAp05652698,PAp05667829,PAp05602545,PAp02283105,PAp04403731,PAp00524316,PAp05679029,PAp00003743,PAp06316943,PAp05667825,PAp05798485,PAp04440628,PAp05667832,PAp02211470	UTRonly	chr13	-	47012231	47011638	KIAA0226L	594
ENST00000563573.1.uORF_ATC.6	-	PAp02926195,PAp05201865	UTRonly	chr16	-	22441241	22361164	CDR2	132
ENST00000507285.1.uORF_TTG.6	-	PAp04414633,PAp04444105	UTRonly	chr9	-	15232240	15224494	TTC39B	117
ENST00000607062.1.uORF_ATC.1	ENST00000260952.4.uORF_ATC.1,ENST00000420250.1.uORF_ATC.1	PAp04788195	UTRonly	chr2	+	190526220	190530837	ASNSD1	318
ENST00000409879.2.uORF_ATG.6	-	PAp05602430,PAp05652698,PAp05667829,PAp05602545,PAp02229237,PAp02283105,PAp04403731,PAp03095102,PAp00524316,PAp05679029,PAp00003743,PAp06316943,PAp05667825,PAp05798485,PAp03128844,PAp04440628,PAp05667832,PAp02211470	UTRonly	chr13	-	47011928	47011638	KIAA0226L	291
ENST00000563573.1.uORF_CTG.6	-	PAp02926195,PAp05201865	UTRonly	chr16	-	22441214	22361164	CDR2	105
ENST00000355053.4.uORF_ATT.4	ENST00000393483.3.uORF_ATT.10,ENST00000542655.1.uORF_ATT.4	PAp06320773	UTRonly	chr2	-	99734222	99725970	TSGA10	288
ENST00000409879.2.uORF_ATA.2	-	PAp05602430,PAp05652698,PAp05667829,PAp05602545,PAp02229237,PAp02283105,PAp04403731,PAp03095102,PAp00524316,PAp05679029,PAp00003743,PAp06316943,PAp05667825,PAp05798485,PAp03128844,PAp04440628,PAp05667832,PAp02211470	UTRonly	chr13	-	47011922	47011638	KIAA0226L	285
ENST00000537390.1.uORF_ACG.3	-	PAp04925947,PAp05717826,PAp04860625,PAp03601520,PAp05718360,PAp02953354,PAp04860805,PAp05718358	UTRonly	chr6	-	160210521	160209688	TCP1	126
ENST00000525675.1.uORF_CTG.1	-	PAp01526086	CDSpartial	chr11	-	62432660	62430704	C11orf48	285
ENST00000357236.4.uORF_ATC.1	-	PAp04408483	CDSpartial	chr20	-	18447725	18432580	DZANK1	675
ENST00000536543.1.uORF_CTG.1	-	PAp00763802,PAp04566785	UTRonly	chr1	+	43232978	43239273	C1orf50	375
ENST00000563573.1.uORF_CTG.1	-	PAp02926195,PAp05201865	UTRonly	chr16	-	22444135	22361164	CDR2	249
ENST00000409879.2.uORF_CTG.12	-	PAp05602430,PAp05652698,PAp05667829,PAp05602545,PAp02283105,PAp04403731,PAp00524316,PAp05679029,PAp00003743,PAp06316943,PAp05667825,PAp05798485,PAp04440628,PAp05667832,PAp02211470	UTRonly	chr13	-	47011967	47011638	KIAA0226L	330
ENST00000536663.1.uORF_ATG.10	-	PAp02958836,PAp05733130,PAp01453861	UTRonly	chr12	-	122975525	122967210	ZCCHC8	261
ENST00000507285.1.uORF_ATT.5	-	PAp04414633,PAp04444105	UTRonly	chr9	-	15232255	15224494	TTC39B	132
ENST00000558176.1.uORF_CTG.2	-	PAp03603479	UTRonly	chr15	+	77713291	77750842	HMG20A	153
ENST00000409879.2.uORF_ATC.1	-	PAp05652698,PAp05602545,PAp05679029,PAp04440628,PAp02283105,PAp00003743,PAp06316943,PAp05667832,PAp05602430,PAp04403731,PAp05667825,PAp00524316,PAp05798485,PAp02211470,PAp05667829	UTRonly	chr13	-	47012084	47011638	KIAA0226L	447
ENST00000541599.1.uORF_GTG.1	ENST00000511969.1.uORF_GTG.1	PAp00400156,PAp04744788	CDSpartial	chr4	+	146560262	146575195	MMAA	813
ENST00000557277.1.uORF_GTG.3	-	PAp03124474	CDSpartial	chr14	-	65569259	65544130	MAX	309
ENST00000409879.2.uORF_ATC.6	-	PAp02229237,PAp03128844,PAp03134143,PAp02211470	UTRonly	chr13	-	47011829	47011638	KIAA0226L	192
ENST00000563573.1.uORF_GTG.3	-	PAp02926195,PAp05201865	UTRonly	chr16	-	22441178	22361164	CDR2	69
ENST00000397620.2.uORF_ATA.2	-	PAp04739069,PAp00871653	CDSpartial	chr15	-	37391113	37388596	MEIS2	258
ENST00000434343.2.uORF_ATA.2	ENST00000514745.1.uORF_ATA.2	PAp02945484,PAp05650023	UTRonly	chr4	-	57250480	57237798	AASDH	378
ENST00000409879.2.uORF_ATC.3	-	PAp05602430,PAp05652698,PAp05667829,PAp05602545,PAp02283105,PAp04403731,PAp00524316,PAp05679029,PAp00003743,PAp06316943,PAp05667825,PAp05798485,PAp03128844,PAp04440628,PAp05667832,PAp02211470	UTRonly	chr13	-	47011970	47011638	KIAA0226L	333
ENST00000563573.1.uORF_ATT.3	-	PAp02926195,PAp05201865	UTRonly	chr16	-	22441205	22361164	CDR2	96
ENST00000563573.1.uORF_TTG.2	-	PAp02926195,PAp05201865	UTRonly	chr16	-	22444153	22361164	CDR2	267
ENST00000506322.1.uORF_TTG.1	-	PAp04601421	UTRonly	chr4	+	141264784	141297860	SCOC	111
ENST00000563573.1.uORF_ATT.2	-	PAp02926195,PAp05201865	UTRonly	chr16	-	22444090	22361164	CDR2	204
ENST00000563573.1.uORF_GTG.1	-	PAp02926195,PAp05201865	UTRonly	chr16	-	22444117	22361164	CDR2	231
ENST00000394237.1.uORF_CTG.3	-	PAp06338797,PAp05746225,PAp06341457,PAp06341465	UTRonly	chr6	+	42123275	42130987	GUCA1A	387
ENST00000409963.3.uORF_CTG.17	-	PAp03120550,PAp00516319,PAp04811426,PAp02904941,PAp05022960	UTRonly	chr17	-	73905551	73900357	MRPL38	384
ENST00000397620.2.uORF_CTG.21	-	PAp04739069,PAp00871653	CDSpartial	chr15	-	37391104	37388596	MEIS2	249
ENST00000529784.1.uORF_TTG.1	-	PAp00497132,PAp04886193,PAp03601293,PAp04811555,PAp04899628	UTRonly	chr12	+	104681167	104703569	TXNRD1	186
ENST00000409879.2.uORF_ATA.3	-	PAp02229237,PAp03128844,PAp02211470	UTRonly	chr13	-	47011859	47011638	KIAA0226L	222
ENST00000560110.1.uORF_TTG.4	-	PAp06324943	UTRonly	chr15	-	44968784	44966415	PATL2	126
ENST00000563573.1.uORF_GTG.2	-	PAp02926195,PAp05201865	UTRonly	chr16	-	22444075	22361164	CDR2	189
ENST00000409879.2.uORF_TTG.6	-	PAp02229237,PAp03128844,PAp03134143,PAp02211470	UTRonly	chr13	-	47011796	47011638	KIAA0226L	159
ENST00000557277.1.uORF_ATC.1	-	PAp03124474	CDSpartial	chr14	-	65569247	65544130	MAX	297
ENST00000434214.1.uORF_TTG.1	-	PAp00531990	UTRonly	chr9	+	108456921	108465007	TMEM38B	153
ENST00000536663.1.uORF_CTG.6	-	PAp02958836,PAp05733130,PAp01453861	UTRonly	chr12	-	122975555	122967210	ZCCHC8	291
ENST00000434214.1.uORF_GTG.2	-	PAp00531990	UTRonly	chr9	+	108456933	108465007	TMEM38B	141
ENST00000455359.1.uORF_TTG.1	-	PAp01647192	UTRonly	chr22	+	35653520	35659994	HMGXB4	279
ENST00000602986.1.uORF_ATA.1	ENST00000503808.1.uORF_ATA.1	PAp02945484,PAp05650023	UTRonly	chr4	-	57250480	57244600	AASDH	276
ENST00000503921.1.uORF_GTG.4	-	PAp06368100,PAp05477981,PAp05477788,PAp05704060,PAp05804443	UTRonly	chr5	-	96143586	96133009	ERAP1	453
ENST00000409879.2.uORF_CTG.11	-	PAp05602430,PAp05652698,PAp05602545,PAp02283105,PAp04403731,PAp05667829,PAp00524316,PAp05679029,PAp00003743,PAp06316943,PAp05667825,PAp05798485,PAp04440628,PAp05667832,PAp02211470	UTRonly	chr13	-	47012006	47011638	KIAA0226L	369
ENST00000563573.1.uORF_ATC.5	-	PAp02926195,PAp05201865	UTRonly	chr16	-	22444054	22361164	CDR2	168
ENST00000413318.1.uORF_ATT.3	ENST00000416895.1.uORF_ATT.3,ENST00000456066.2.uORF_ATT.3	PAp05805170,PAp02394639	UTRonly	chr17	-	35766461	35646424	ACACA	417
ENST00000563573.1.uORF_CTG.2	-	PAp02926195,PAp05201865	UTRonly	chr16	-	22444096	22361164	CDR2	210
ENST00000483339.2.uORF_TTG.1	-	PAp06341156,PAp06341138	UTRonly	chr10	-	25304874	25284786	ENKUR	99
ENST00000357236.4.uORF_ATC.2	-	PAp04408483	CDSpartial	chr20	-	18447722	18432580	DZANK1	672
ENST00000434214.1.uORF_CTG.3	-	PAp00531990	UTRonly	chr9	+	108456912	108465007	TMEM38B	162
ENST00000450512.1.uORF_GTG.2	-	PAp01572743	CDSpartial	chr15	-	100273550	100271607	LYSMD4	297
ENST00000563573.1.uORF_ATA.2	-	PAp02926195,PAp05201865	UTRonly	chr16	-	22444120	22361164	CDR2	234
ENST00000560110.1.uORF_TTG.5	-	PAp06324943	UTRonly	chr15	-	44968772	44966415	PATL2	114
ENST00000563573.1.uORF_CTG.3	-	PAp02926195,PAp05201865	UTRonly	chr16	-	22444084	22361164	CDR2	198
ENST00000536663.1.uORF_ATA.11	-	PAp02958836,PAp05733130,PAp01453861	UTRonly	chr12	-	122975501	122967210	ZCCHC8	237
ENST00000413318.1.uORF_TTG.13	ENST00000416895.1.uORF_TTG.13,ENST00000456066.2.uORF_TTG.10	PAp02394639,PAp05805170	UTRonly	chr17	-	35766410	35646424	ACACA	366
ENST00000420086.2.uORF_ATC.2	-	PAp00080181	UTRonly	chr7	+	127233887	127234977	FSCN3	240
ENST00000510325.2.uORF_TTG.8	-	PAp01608114,PAp04752131	UTRonly	chr6	+	36851115	36870070	C6orf89	237
ENST00000413318.1.uORF_ATC.4	ENST00000416895.1.uORF_ATC.4,ENST00000456066.2.uORF_ATC.3	PAp05805170,PAp02394639	UTRonly	chr17	-	35766485	35646424	ACACA	441
ENST00000357054.1.uORF_CTG.4	ENST00000395220.1.uORF_CTG.4,ENST00000411667.2.uORF_CTG.4,ENST00000375202.2.uORF_CTG.4,ENST00000375205.2.uORF_CTG.4	PAp05048121,PAp05714822	UTRonly	chr9	+	100008381	100013835	CCDC180	153
ENST00000381137.2.uORF_ATT.3	-	PAp01592714,PAp05210762,PAp05210756,PAp05209774	CDSpartial	chr9	+	12693471	12704597	TYRP1	1038
ENST00000381137.2.uORF_CTG.3	-	PAp01592714,PAp05210762,PAp05209774	CDSpartial	chr9	+	12693955	12704597	TYRP1	987
ENST00000418175.1.uORF_ATG.1	-	PAp02230340,PAp06341457	UTRonly	chr6	+	42123215	42141116	GUCA1A	231
ENST00000381137.2.uORF_GTG.2	-	PAp01592714,PAp05210762,PAp05210756,PAp05209774	CDSpartial	chr9	+	12693474	12704597	TYRP1	1035
ENST00000539891.1.uORF_ATG.4	-	PAp03400951,PAp04782042,PAp04780732,PAp04835811,PAp00744275,PAp04831592	UTRonly	chr11	+	62650156	62651496	SLC3A2	252
ENST00000542655.1.uORF_ATG.1	-	PAp06320773	UTRonly	chr2	-	99757602	99725970	TSGA10	474
ENST00000373694.5.uORF_CTG.3	-	PAp00038353,PAp05709117,PAp04722427,PAp04588092,PAp00011047,PAp05167858,PAp04722612,PAp02634518,PAp04690996,PAp02600893,PAp04398581,PAp00040135,PAp03589708,PAp04439415,PAp05046646,PAp05618745,PAp04653068,PAp01766207,PAp05169230,PAp04398554,PAp05621277,PAp05730212,PAp03477200,PAp02522736,PAp04620594,PAp02214700,PAp05180976,PAp04644017	UTRonly	chr20	-	35580070	35563771	SAMHD1	408
ENST00000539891.1.uORF_ATG.6	-	PAp03400951,PAp04821104,PAp04782042,PAp04780732,PAp04835811,PAp00744275,PAp04831592	UTRonly	chr11	+	62650240	62651496	SLC3A2	168
ENST00000373694.5.uORF_ACG.1	-	PAp00038353,PAp05709117,PAp04722427,PAp04588092,PAp00011047,PAp05167858,PAp04722612,PAp02634518,PAp04690996,PAp02600893,PAp04398581,PAp00040135,PAp03589708,PAp04439415,PAp05046646,PAp05618745,PAp04653068,PAp01766207,PAp05169230,PAp04398554,PAp05621277,PAp05730212,PAp03477200,PAp02522736,PAp04620594,PAp02214700,PAp05180976,PAp04644017	UTRonly	chr20	-	35580061	35563771	SAMHD1	399
ENST00000540155.1.uORF_GTG.14	ENST00000587807.1.uORF_GTG.14	PAp01049622	UTRonly	chr18	-	54305677	54293483	TXNL1	216
ENST00000542655.1.uORF_GTG.2	ENST00000393483.3.uORF_GTG.8,ENST00000355053.4.uORF_GTG.5	PAp06320773	UTRonly	chr2	-	99734153	99725970	TSGA10	219
ENST00000415833.2.uORF_GTG.2	-	PAp06314864	UTRonly	chr16	+	22502142	22524826	NPIPB5	318
ENST00000434713.2.uORF_CTG.2	ENST00000483235.1.uORF_CTG.2	PAp01053144,PAp00152344	UTRonly	chr3	-	136349767	136310383	STAG1	333
ENST00000381137.2.uORF_TTG.2	-	PAp01592714,PAp05210762,PAp05209774	CDSpartial	chr9	+	12693970	12704597	TYRP1	972
ENST00000373694.5.uORF_CTG.2	-	PAp00038353,PAp05709117,PAp04722427,PAp04588092,PAp00011047,PAp05167858,PAp04722612,PAp02634518,PAp04690996,PAp02600893,PAp04398581,PAp00040135,PAp03589708,PAp04439415,PAp05046646,PAp05618745,PAp04653068,PAp01766207,PAp05169230,PAp04398554,PAp05621277,PAp05730212,PAp03477200,PAp02522736,PAp04620594,PAp02214700,PAp05180976,PAp04644017	UTRonly	chr20	-	35580073	35563771	SAMHD1	411
ENST00000415833.2.uORF_CTG.4	-	PAp06314864	UTRonly	chr16	+	22502187	22524826	NPIPB5	273
ENST00000381137.2.uORF_ATT.4	-	PAp01592714,PAp05210762,PAp05210756,PAp05209774	CDSpartial	chr9	+	12693916	12704597	TYRP1	1026
ENST00000381137.2.uORF_ATT.5	-	PAp01592714,PAp05210762,PAp05209774	CDSpartial	chr9	+	12693985	12704597	TYRP1	957
ENST00000554799.1.uORF_ATG.5	-	PAp03153152	UTRonly	chr14	+	76637035	76644556	GPATCH2L	420
ENST00000415833.2.uORF_ATT.3	-	PAp06314864	UTRonly	chr16	+	22502178	22524826	NPIPB5	282
ENST00000554799.1.uORF_ATA.7	-	PAp03153152	UTRonly	chr14	+	76637050	76644556	GPATCH2L	405
ENST00000394403.1.uORF_ACG.1	-	PAp02394639,PAp05805170	UTRonly	chr17	-	35716045	35646424	ACACA	411
ENST00000381137.2.uORF_GTG.3	-	PAp01592714,PAp05210762,PAp05210756,PAp05209774	CDSpartial	chr9	+	12693928	12704597	TYRP1	1014
ENST00000539891.1.uORF_ATT.2	-	PAp04780732,PAp03400951,PAp04862144,PAp04829447,PAp04782042,PAp04835811,PAp05609736,PAp03584463,PAp00744275,PAp04831592	UTRonly	chr11	+	62649358	62651496	SLC3A2	450
ENST00000554799.1.uORF_ATA.5	-	PAp03153152	UTRonly	chr14	+	76637038	76644556	GPATCH2L	417
ENST00000460108.1.uORF_GTG.4	ENST00000498104.1.uORF_GTG.3	PAp04810382	UTRonly	chr3	-	121553813	121544942	IQCB1	288
ENST00000542655.1.uORF_GTG.1	ENST00000355053.4.uORF_GTG.4	PAp06320773	UTRonly	chr2	-	99743552	99725970	TSGA10	330
ENST00000415833.2.uORF_TTG.4	-	PAp06314864	UTRonly	chr16	+	22501708	22524826	NPIPB5	378
ENST00000539891.1.uORF_TTG.3	-	PAp04780732,PAp03400951,PAp04862144,PAp04829447,PAp04782042,PAp04835811,PAp03584463,PAp00744275,PAp04831592	UTRonly	chr11	+	62649262	62651496	SLC3A2	546
ENST00000415833.2.uORF_TTG.7	-	PAp06314864	UTRonly	chr16	+	22502220	22524826	NPIPB5	240
ENST00000460108.1.uORF_ATT.1	ENST00000498104.1.uORF_ATT.1	PAp04810382	UTRonly	chr3	-	121553285	121544942	IQCB1	246
ENST00000536149.1.uORF_ATC.11	ENST00000354059.4.uORF_ATC.10,ENST00000481427.2.uORF_ATC.2	PAp01651027	UTRonly	chr17	-	34328597	34324803	CCL14	408
ENST00000415833.2.uORF_ATC.4	-	PAp06314864	UTRonly	chr16	+	22502172	22524826	NPIPB5	288
ENST00000394403.1.uORF_CTG.4	-	PAp02394639,PAp05805170	UTRonly	chr17	-	35715946	35646424	ACACA	312
ENST00000545291.1.uORF_ATC.2	ENST00000485198.1.uORF_ATC.2	PAp05121593,PAp00929846,PAp05136873,PAp05113703,PAp02398562,PAp03487550,PAp00505529,PAp00744932,PAp01891511,PAp02433427,PAp00501723,PAp05751284,PAp02259883,PAp05137173	CDSpartial	chr3	-	132378598	132323945	ACAD11	1305
ENST00000545291.1.uORF_GTG.3	ENST00000485198.1.uORF_GTG.3	PAp05121593,PAp00929846,PAp05136873,PAp05113703,PAp02398562,PAp03487550,PAp00505529,PAp00744932,PAp01891511,PAp02433427,PAp00501723,PAp05751284,PAp02259883,PAp05137173	CDSpartial	chr3	-	132378631	132323945	ACAD11	1338
ENST00000415833.2.uORF_TTG.5	-	PAp06314864	UTRonly	chr16	+	22502154	22524826	NPIPB5	306
ENST00000434713.2.uORF_TTG.10	ENST00000483235.1.uORF_TTG.10	PAp01053144,PAp00152344	UTRonly	chr3	-	136349770	136310383	STAG1	336
ENST00000545291.1.uORF_GTG.5	ENST00000485198.1.uORF_GTG.5	PAp05121593,PAp00929846,PAp05136873,PAp05113703,PAp02398562,PAp03487550,PAp00505529,PAp00744932,PAp01891511,PAp02433427,PAp00501723,PAp05751284,PAp02259883,PAp05137173	CDSpartial	chr3	-	132378601	132323945	ACAD11	1308
ENST00000539891.1.uORF_ATT.9	-	PAp03400951,PAp04821104,PAp04782042,PAp04780732,PAp04835811,PAp00744275,PAp04831592	UTRonly	chr11	+	62650261	62651496	SLC3A2	147
ENST00000539891.1.uORF_TTG.11	-	PAp03400951,PAp04782042,PAp04780732,PAp04835811,PAp00744275,PAp04831592	UTRonly	chr11	+	62650174	62651496	SLC3A2	234
ENST00000394403.1.uORF_ACG.2	-	PAp02394639,PAp05805170	UTRonly	chr17	-	35715988	35646424	ACACA	354
ENST00000536149.1.uORF_GTG.1	ENST00000354059.4.uORF_GTG.1,ENST00000481427.2.uORF_GTG.1,ENST00000495214.1.uORF_GTG.1	PAp01651027	UTRonly	chr17	-	34328576	34324803	CCL14	387
ENST00000539891.1.uORF_TTG.10	-	PAp03400951,PAp04782042,PAp04780732,PAp04835811,PAp00744275,PAp04831592	UTRonly	chr11	+	62650159	62651496	SLC3A2	249
ENST00000415833.2.uORF_ATT.1	-	PAp06314864	UTRonly	chr16	+	22501675	22524826	NPIPB5	411
ENST00000415833.2.uORF_ATA.1	-	PAp06314864	UTRonly	chr16	+	22501729	22524826	NPIPB5	357
ENST00000415833.2.uORF_TTG.2	-	PAp06314864	UTRonly	chr16	+	22501687	22524826	NPIPB5	399
ENST00000392636.2.uORF_ATC.2	-	PAp01049523,PAp02943176,PAp04504513,PAp04646910	CDSpartial	chr12	+	112124027	112167646	ACAD10	1128
ENST00000554799.1.uORF_ATA.1	-	PAp03153152	UTRonly	chr14	+	76636987	76644556	GPATCH2L	468
ENST00000415833.2.uORF_ATA.2	-	PAp06314864	UTRonly	chr16	+	22501756	22524826	NPIPB5	330
ENST00000554799.1.uORF_ACG.1	-	PAp03153152	UTRonly	chr14	+	76636993	76644556	GPATCH2L	462
ENST00000434713.2.uORF_ATT.5	ENST00000483235.1.uORF_ATT.5	PAp01053144,PAp00152344	UTRonly	chr3	-	136349776	136310383	STAG1	342
ENST00000539891.1.uORF_ATC.4	-	PAp03400951,PAp04782042,PAp04780732,PAp04835811,PAp00744275,PAp04831592	UTRonly	chr11	+	62650201	62651496	SLC3A2	207
ENST00000536149.1.uORF_CTG.20	ENST00000354059.4.uORF_CTG.19,ENST00000481427.2.uORF_CTG.3	PAp01651027	UTRonly	chr17	-	34328648	34324803	CCL14	459
ENST00000434713.2.uORF_ATT.6	ENST00000483235.1.uORF_ATT.6	PAp01053144,PAp00152344	UTRonly	chr3	-	136349773	136310383	STAG1	339
ENST00000434713.2.uORF_TTG.9	ENST00000483235.1.uORF_TTG.9	PAp01053144,PAp00152344	UTRonly	chr3	-	136349779	136310383	STAG1	345
ENST00000539891.1.uORF_ATT.7	-	PAp03400951,PAp04782042,PAp04780732,PAp04835811,PAp00744275,PAp04831592	UTRonly	chr11	+	62650147	62651496	SLC3A2	261
ENST00000539891.1.uORF_ATC.5	-	PAp03400951,PAp04821104,PAp04782042,PAp04780732,PAp04835811,PAp00744275,PAp04831592	UTRonly	chr11	+	62650225	62651496	SLC3A2	183
ENST00000542655.1.uORF_ATC.1	ENST00000355053.4.uORF_ATC.1	PAp06320773	UTRonly	chr2	-	99743531	99725970	TSGA10	309
ENST00000554799.1.uORF_ATA.2	-	PAp03153152	UTRonly	chr14	+	76636996	76644556	GPATCH2L	459
ENST00000539891.1.uORF_CTG.10	-	PAp03400951,PAp04782042,PAp04780732,PAp04835811,PAp00744275,PAp04831592	UTRonly	chr11	+	62650168	62651496	SLC3A2	240
ENST00000398379.2.uORF_TTG.5	ENST00000453279.2.uORF_TTG.7	PAp05521518	UTRonly	chr7	-	75104129	75070894	POM121C	192
ENST00000413389.2.uORF_GTG.26	ENST00000415388.1.uORF_GTG.23	PAp06357216	CDSpartial	chr22	+	24891366	24898118	UPB1	135
ENST00000536149.1.uORF_CTG.18	ENST00000354059.4.uORF_CTG.17,ENST00000481427.2.uORF_CTG.1	PAp01651027	UTRonly	chr17	-	34328660	34324803	CCL14	471
ENST00000554799.1.uORF_ATT.4	-	PAp03153152	UTRonly	chr14	+	76637017	76644556	GPATCH2L	438
ENST00000398379.2.uORF_TTG.7	ENST00000453279.2.uORF_TTG.9	PAp05521518	UTRonly	chr7	-	75104030	75070894	POM121C	93
ENST00000554799.1.uORF_ATT.3	-	PAp03153152	UTRonly	chr14	+	76636978	76644556	GPATCH2L	477
ENST00000539891.1.uORF_CTG.12	-	PAp03400951,PAp04782042,PAp04780732,PAp04835811,PAp00744275,PAp04831592	UTRonly	chr11	+	62650189	62651496	SLC3A2	219
ENST00000545291.1.uORF_TTG.11	ENST00000485198.1.uORF_TTG.11	PAp05121593,PAp00929846,PAp05136873,PAp05113703,PAp02398562,PAp03487550,PAp00505529,PAp00744932,PAp01891511,PAp02433427,PAp00501723,PAp05751284,PAp02259883,PAp05137173	CDSpartial	chr3	-	132378619	132323945	ACAD11	1326
ENST00000398379.2.uORF_ATC.3	ENST00000453279.2.uORF_ATC.5	PAp05521518	UTRonly	chr7	-	75104132	75070894	POM121C	195
ENST00000545291.1.uORF_CTG.9	ENST00000485198.1.uORF_CTG.9	PAp05121593,PAp00929846,PAp05136873,PAp05113703,PAp02398562,PAp03487550,PAp00505529,PAp00744932,PAp01891511,PAp02433427,PAp00501723,PAp05751284,PAp02259883,PAp05137173	CDSpartial	chr3	-	132378616	132323945	ACAD11	1323
ENST00000536149.1.uORF_CTG.24	ENST00000481427.2.uORF_CTG.7,ENST00000495214.1.uORF_CTG.2,ENST00000354059.4.uORF_CTG.23	PAp01651027	UTRonly	chr17	-	34328546	34324803	CCL14	357
ENST00000413389.2.uORF_GTG.25	ENST00000415388.1.uORF_GTG.22	PAp06357216	CDSpartial	chr22	+	24891339	24898118	UPB1	162
ENST00000540586.1.uORF_TTG.15	-	PAp00166961,PAp02958836,PAp05733130,PAp01453861,PAp01798356	UTRonly	chr12	-	122984530	122967994	ZCCHC8	387
ENST00000413389.2.uORF_CTG.39	ENST00000415388.1.uORF_CTG.30	PAp06357216	CDSpartial	chr22	+	24891288	24898118	UPB1	213
ENST00000416322.1.uORF_ATG.3	-	PAp02212654,PAp04870507,PAp00423760,PAp05664147,PAp04765568,PAp00028245,PAp00518373,PAp01039860	UTRonly	chr7	+	90013080	90014468	CLDN12	285
ENST00000413389.2.uORF_CTG.41	ENST00000415388.1.uORF_CTG.32	PAp06357216	CDSpartial	chr22	+	24891315	24898118	UPB1	186
ENST00000416322.1.uORF_GTG.2	-	PAp02212654,PAp04870507,PAp00423760,PAp05664147,PAp04765568,PAp00028245,PAp00518373,PAp01039860	UTRonly	chr7	+	90013095	90014468	CLDN12	270
ENST00000521903.1.uORF_ATG.11	-	PAp04355794,PAp02205613,PAp02175220,PAp04369504,PAp02274223,PAp02972867,PAp02974990,PAp02225234	UTRonly	chr8	-	124413054	124361559	ATAD2	1650
ENST00000395220.1.uORF_TTG.1	ENST00000375202.2.uORF_TTG.1,ENST00000375205.2.uORF_TTG.1,ENST00000357054.1.uORF_TTG.1,ENST00000411667.2.uORF_TTG.1	PAp05048121,PAp05714822	UTRonly	chr9	+	100008393	100013835	CCDC180	141
ENST00000375205.2.uORF_GTG.1	ENST00000395220.1.uORF_GTG.1,ENST00000411667.2.uORF_GTG.1,ENST00000375202.2.uORF_GTG.1,ENST00000357054.1.uORF_GTG.1	PAp02934404,PAp05048121,PAp05714822	UTRonly	chr9	+	100000799	100013835	CCDC180	207
ENST00000521903.1.uORF_ATG.12	-	PAp04355794,PAp02205613,PAp02175220,PAp04369504,PAp02274223,PAp02972867,PAp02974990,PAp02225234	UTRonly	chr8	-	124413048	124361559	ATAD2	1644
ENST00000456890.1.uORF_ATA.4	-	PAp00803018	UTRonly	chr7	+	62809687	62809905	AC006455.1	219
ENST00000456890.1.uORF_TTG.4	-	PAp00803018	UTRonly	chr7	+	62809708	62809905	AC006455.1	198
ENST00000456890.1.uORF_CTG.13	-	PAp00803018,PAp00940301,PAp00040389	UTRonly	chr7	+	62809774	62809905	AC006455.1	132
ENST00000540586.1.uORF_ATT.15	-	PAp00166961,PAp02958836,PAp05733130,PAp01453861,PAp01798356	UTRonly	chr12	-	122984527	122967994	ZCCHC8	384
ENST00000521903.1.uORF_ATG.13	-	PAp04355794,PAp02205613,PAp02175220,PAp04369504,PAp02274223,PAp02972867,PAp02974990,PAp02225234	UTRonly	chr8	-	124413024	124361559	ATAD2	1620
ENST00000456890.1.uORF_ATC.6	-	PAp00803018	UTRonly	chr7	+	62809729	62809905	AC006455.1	177
ENST00000521903.1.uORF_ATG.10	-	PAp04355794,PAp02205613,PAp02175220,PAp04369504,PAp02274223,PAp02972867,PAp01831043,PAp02974990,PAp02225234	UTRonly	chr8	-	124413087	124361559	ATAD2	1683
ENST00000521903.1.uORF_GTG.15	-	PAp04355794,PAp02205613,PAp02175220,PAp04369504,PAp02274223,PAp02972867,PAp02974990,PAp02225234	UTRonly	chr8	-	124413057	124361559	ATAD2	1653
ENST00000372752.1.uORF_CTG.39	-	PAp06317390	UTRonly	chrX	-	101627881	101624880	NXF2B	204
ENST00000521903.1.uORF_ATC.9	-	PAp04355794,PAp02205613,PAp02175220,PAp04369504,PAp02274223,PAp02972867,PAp02974990,PAp02225234	UTRonly	chr8	-	124413060	124361559	ATAD2	1656
ENST00000521903.1.uORF_TTG.11	-	PAp04355794,PAp02205613,PAp02175220,PAp04369504,PAp02274223,PAp02972867,PAp02974990,PAp02225234	UTRonly	chr8	-	124413045	124361559	ATAD2	1641
ENST00000521903.1.uORF_GTG.17	-	PAp04355794,PAp02205613,PAp02175220,PAp04369504,PAp02972867,PAp02974990,PAp02225234	UTRonly	chr8	-	124412994	124361559	ATAD2	1590
ENST00000521903.1.uORF_ATA.2	-	PAp04355794,PAp02205613,PAp02175220,PAp04369504,PAp02274223,PAp02972867,PAp02974990,PAp02225234	UTRonly	chr8	-	124413078	124361559	ATAD2	1674
ENST00000521903.1.uORF_GTG.16	-	PAp04355794,PAp02205613,PAp02175220,PAp04369504,PAp02274223,PAp02972867,PAp02974990,PAp02225234	UTRonly	chr8	-	124413030	124361559	ATAD2	1626
ENST00000521903.1.uORF_ATC.10	-	PAp04355794,PAp02205613,PAp02175220,PAp04369504,PAp02972867,PAp02974990,PAp02225234	UTRonly	chr8	-	124413012	124361559	ATAD2	1608
ENST00000521903.1.uORF_ATC.11	-	PAp04355794,PAp02205613,PAp02175220,PAp04369504,PAp02972867,PAp02974990,PAp02225234	UTRonly	chr8	-	124412991	124361559	ATAD2	1587
ENST00000372763.1.uORF_CTG.39	-	PAp06317390	UTRonly	chrX	+	101569112	101572113	NXF2	204
ENST00000355577.3.uORF_TTG.2	-	PAp06351534,PAp06340230,PAp06350510,PAp06351369	UTRonly	chr10	-	75118556	75058853	TTC18	1590
ENST00000355577.3.uORF_ATC.1	-	PAp06351534,PAp06340230,PAp06350510,PAp06351369	UTRonly	chr10	-	75118577	75058853	TTC18	1611
ENST00000355577.3.uORF_ATA.1	-	PAp06351534,PAp06340230,PAp06350510,PAp06351369	UTRonly	chr10	-	75118562	75058853	TTC18	1596
ENST00000411667.2.uORF_ACG.1	ENST00000375202.2.uORF_ACG.1,ENST00000375205.2.uORF_ACG.1,ENST00000395220.1.uORF_ACG.1,ENST00000357054.1.uORF_ACG.1	PAp02934404,PAp05048121,PAp05714822	UTRonly	chr9	+	100000796	100013835	CCDC180	210
ENST00000355577.3.uORF_GTG.1	-	PAp06351534,PAp06340230,PAp06350510,PAp06351369	UTRonly	chr10	-	75118550	75058853	TTC18	1584
ENST00000375202.2.uORF_ATC.1	ENST00000357054.1.uORF_ATC.1,ENST00000395220.1.uORF_ATC.1,ENST00000375205.2.uORF_ATC.1,ENST00000411667.2.uORF_ATC.1	PAp02934404,PAp05048121,PAp05714822	UTRonly	chr9	+	100000841	100013835	CCDC180	165
ENST00000375202.2.uORF_CTG.1	ENST00000375205.2.uORF_CTG.1,ENST00000395220.1.uORF_CTG.1,ENST00000357054.1.uORF_CTG.1,ENST00000411667.2.uORF_CTG.1	PAp02934404,PAp05048121,PAp05714822	UTRonly	chr9	+	100000784	100013835	CCDC180	222
ENST00000326972.8.uORF_ATG.5	ENST00000424053.1.uORF_ATG.1,ENST00000532924.1.uORF_ATG.4,ENST00000429201.1.uORF_ATG.1	PAp05752539	CDSpartial	chr3	+	14105538	14105957	TPRXL	420
ENST00000610247.1.uORF_ATG.1	-	PAp05027188	UTRonly	chr7	+	99933835	99935849	PILRB	174
ENST00000490638.1.uORF_ATG.17	-	PAp05668658	UTRonly	chr9	-	35674371	35674297	ARHGEF39	75
ENST00000600252.1.uORF_ATG.4	-	PAp05613849,PAp03095367,PAp04363721	UTRonly	chr19	+	15220370	15221233	SYDE1	864
ENST00000450482.1.uORF_ATG.3	-	PAp01537613	UTRonly	chr20	+	60729519	60733808	SS18L1	84
ENST00000339303.5.uORF_ATC.6	-	PAp05698048	UTRonly	chr16	-	18437692	18434458	NPIPA8	1044
ENST00000586622.1.uORF_ATC.2	-	PAp05032509	UTRonly	chr17	+	74732070	74733031	MFSD11	801
ENST00000586622.1.uORF_ATC.9	ENST00000588460.1.uORF_ATC.5	PAp05032509	UTRonly	chr17	+	74732633	74733031	MFSD11	399
ENST00000490638.1.uORF_ATT.13	-	PAp05668658	UTRonly	chr9	-	35674383	35674297	ARHGEF39	87
ENST00000361871.3.uORF_ATT.2	-	PAp01532110,PAp04715787	CDSpartial	chr16	-	1993265	1990813	MSRB1	393
ENST00000586622.1.uORF_ATT.10	ENST00000588460.1.uORF_ATT.3	PAp05032509	UTRonly	chr17	+	74732651	74733031	MFSD11	381
ENST00000588460.1.uORF_ATT.2	ENST00000586622.1.uORF_ATT.9	PAp05032509	UTRonly	chr17	+	74732630	74733031	MFSD11	402
ENST00000600252.1.uORF_ATT.2	-	PAp05613849,PAp03095367,PAp04363721	UTRonly	chr19	+	15219800	15221233	SYDE1	1434
ENST00000607517.1.uORF_ATT.1	-	PAp02567517	CDSpartial	chr19	+	43857846	43865323	CD177	810
ENST00000586622.1.uORF_ATA.4	-	PAp05032509	UTRonly	chr17	+	74732064	74733031	MFSD11	807
ENST00000423400.1.uORF_AAG.12	-	PAp04510349	UTRonly	chr1	-	11863670	11863458	MTHFR	213
ENST00000504551.2.uORF_AAG.2	-	PAp04532948,PAp03168260,PAp04560346,PAp00079451,PAp04064305,PAp00351081,PAp04615784,PAp02953101,PAp04695054	CDSpartial	chr1	+	16767231	16775595	NECAP2	231
ENST00000429712.1.uORF_AAG.1	-	PAp04538361,PAp00757416,PAp04397717,PAp01880957,PAp04654181,PAp00759755,PAp04537523	CDSpartial	chr1	-	19600655	19597326	AKR7L	405
ENST00000602293.1.uORF_AAG.3	-	PAp00036329,PAp02963104,PAp04659979,PAp04372725,PAp00434435,PAp04689015,PAp04622031,PAp01913206,PAp04758709,PAp04671153	UTRonly	chr1	+	19943827	19952895	MINOS1-NBL1	177
ENST00000420982.1.uORF_AAG.1	-	PAp00143769	CDSpartial	chr1	+	24117695	24119655	LYPLA2	165
ENST00000373931.4.uORF_AAG.1	ENST00000236412.7.uORF_AAG.1	PAp02941459,PAp03601131,PAp00498992,PAp05646583	UTRonly	chr1	+	28157344	28157406	PPP1R8	63
ENST00000373864.1.uORF_AAG.2	-	PAp05667846	CDSpartial	chr1	-	28384554	28339720	EYA3	369
ENST00000349460.4.uORF_AAG.2	-	PAp04755597,PAp02218676,PAp00519196	UTRonly	chr1	+	29213661	29315885	EPB41	555
ENST00000412950.2.uORF_AAG.4	ENST00000524776.1.uORF_AAG.4	PAp02184044	CDSpartial	chr1	+	44435797	44437242	DPH2	495
ENST00000412950.2.uORF_AAG.5	ENST00000524776.1.uORF_AAG.5	PAp02184044	CDSpartial	chr1	+	44435836	44437242	DPH2	456
ENST00000535057.1.uORF_AAG.1	-	PAp05683713	UTRonly	chr1	-	57431699	57425292	C8B	366
ENST00000369722.3.uORF_AAG.1	-	PAp05515602	UTRonly	chr1	+	111991644	111991880	ATP5F1	237
ENST00000479764.1.uORF_AAG.52	ENST00000400999.1.uORF_AAG.1	PAp06349801	UTRonly	chr1	+	151739207	151739702	OAZ3	222
ENST00000479764.1.uORF_AAG.53	ENST00000400999.1.uORF_AAG.2	PAp06349801	UTRonly	chr1	+	151739246	151739702	OAZ3	183
ENST00000392667.2.uORF_AAG.2	-	PAp02124100	UTRonly	chr1	+	152882271	152882560	IVL	156
ENST00000368431.3.uORF_AAG.2	-	PAp04405061	UTRonly	chr1	+	154955856	154959965	FLAD1	267
ENST00000546081.1.uORF_AAG.1	-	PAp01102230	UTRonly	chr1	-	169555678	169541554	F5	240
ENST00000391878.2.uORF_AAG.2	-	PAp04594879	UTRonly	chr1	-	224033598	224005984	TP53BP2	447
ENST00000324883.5.uORF_AAG.2	-	PAp04364855,PAp04545138,PAp06371694,PAp05620661,PAp02041814	CDSpartial	chr2	+	10091924	10104026	GRHL1	720
ENST00000407230.1.uORF_AAG.7	-	PAp02935197	UTRonly	chr2	+	24866919	24896250	NCOA1	195
ENST00000407230.1.uORF_AAG.11	-	PAp02935197	UTRonly	chr2	+	24881535	24896250	NCOA1	117
ENST00000457468.2.uORF_AAG.1	-	PAp05121418,PAp05137395	CDSpartial	chr2	-	26467467	26457155	HADHA	252
ENST00000538136.1.uORF_AAG.2	-	PAp01082493	UTRonly	chr2	+	48011195	48025768	MSH6	432
ENST00000538252.1.uORF_AAG.1	-	PAp04036777	UTRonly	chr2	-	62115747	62115295	CCT4	330
ENST00000409407.1.uORF_AAG.15	-	PAp02278248,PAp04565982,PAp00536698	UTRonly	chr2	+	71635249	71635407	ZNF638	159
ENST00000393483.3.uORF_AAG.18	ENST00000542655.1.uORF_AAG.8,ENST00000355053.4.uORF_AAG.12	PAp06320773	UTRonly	chr2	-	99734159	99725970	TSGA10	225
ENST00000536059.1.uORF_AAG.2	ENST00000446821.1.uORF_AAG.2	PAp02592746,PAp04847135,PAp05042789,PAp02248577,PAp00487027,PAp03601163	CDSpartial	chr2	+	114647854	114684947	ACTR3	129
ENST00000539493.1.uORF_AAG.1	-	PAp02171496,PAp01762445,PAp03611955	UTRonly	chr2	+	135809875	135832945	RAB3GAP1	165
ENST00000373652.3.uORF_AAG.6	-	PAp05746074	UTRonly	chr2	+	230787227	230797495	FBXO36	108
ENST00000424053.1.uORF_AAG.7	ENST00000429201.1.uORF_AAG.7,ENST00000532924.1.uORF_AAG.8,ENST00000326972.8.uORF_AAG.6	PAp05752539	CDSpartial	chr3	+	14105589	14105957	TPRXL	369
ENST00000538368.1.uORF_AAG.1	-	PAp04762325,PAp02908212,PAp05045885,PAp02259077,PAp04646885,PAp03152209,PAp02911198,PAp03151745,PAp03146069,PAp04691792	UTRonly	chr3	+	32726929	32757724	CNOT10	462
ENST00000538368.1.uORF_AAG.3	-	PAp04762325,PAp02908212,PAp05045885,PAp02259077,PAp04646885,PAp03152209,PAp02911198,PAp03151745,PAp03146069,PAp04691792	UTRonly	chr3	+	32726950	32757724	CNOT10	441
ENST00000542835.1.uORF_AAG.1	ENST00000424034.1.uORF_AAG.1	PAp02939020	UTRonly	chr3	+	38388354	38406735	XYLB	192
ENST00000455924.2.uORF_AAG.1	ENST00000442272.1.uORF_AAG.1	PAp02928252	UTRonly	chr3	+	47324453	47364108	KLHL18	183
ENST00000446256.2.uORF_AAG.4	ENST00000395745.2.uORF_AAG.2,ENST00000441384.1.uORF_AAG.2,ENST00000415400.1.uORF_AAG.3	PAp03582754	UTRonly	chr3	+	47846908	47860730	DHX30	159
ENST00000497864.1.uORF_AAG.2	-	PAp04913604,PAp05111095	CDSpartial	chr3	+	52005470	52005709	ABHD14A	240
ENST00000475887.1.uORF_AAG.2	-	PAp04737873	CDSpartial	chr3	+	100354488	100364828	GPR128	324
ENST00000397933.2.uORF_AAG.2	ENST00000488497.3.uORF_AAG.14	PAp05727845,PAp00498989,PAp04720643,PAp02149067,PAp04845609,PAp00923601,PAp00498993,PAp04504941	CDSpartial	chr3	+	142720462	142746038	U2SURP	1287
ENST00000392686.2.uORF_AAG.1	-	PAp02202998,PAp04617510,PAp02273431,PAp04717290	UTRonly	chr3	-	178977649	178977458	KCNMB3	192
ENST00000392686.2.uORF_AAG.16	-	PAp00032252,PAp01757901,PAp02572368,PAp00130858,PAp05717827,PAp04753320,PAp05761866,PAp03602135,PAp06371238,PAp05192241,PAp06371387	UTRonly	chr3	-	178977418	178977098	KCNMB3	321
ENST00000392686.2.uORF_AAG.19	-	PAp03128803,PAp00032252,PAp01757901,PAp02572368,PAp00130858,PAp05717827,PAp04753320,PAp05761866,PAp03602135,PAp06371238,PAp05192241,PAp06371387	UTRonly	chr3	-	178977400	178977098	KCNMB3	303
ENST00000392686.2.uORF_AAG.20	-	PAp00032252,PAp01757901,PAp02572368,PAp00130858,PAp05717827,PAp04753320,PAp05761866,PAp03602135,PAp06371238,PAp05192241,PAp06371387	UTRonly	chr3	-	178977385	178977098	KCNMB3	288
ENST00000392686.2.uORF_AAG.23	-	PAp00032252,PAp01757901,PAp02572368,PAp00130858,PAp05717827,PAp04753320,PAp05761866,PAp06371238,PAp06371387	UTRonly	chr3	-	178977283	178977098	KCNMB3	186
ENST00000515683.1.uORF_AAG.8	-	PAp01895583,PAp03625894,PAp04743234,PAp03626924,PAp04743313,PAp01890892,PAp01894948,PAp01896156,PAp03626925,PAp01894712,PAp01365099,PAp00801493,PAp00808732,PAp03626714,PAp03627195,PAp06320088,PAp05122671,PAp01896164,PAp03627198,PAp03484148,PAp03626686	CDSpartial	chr4	-	100273895	100268188	ADH1C	297
ENST00000506322.1.uORF_AAG.1	-	PAp04601421	UTRonly	chr4	+	141264790	141297860	SCOC	105
ENST00000539938.1.uORF_AAG.2	ENST00000504374.1.uORF_AAG.2	PAp04471408,PAp02208496,PAp01152886,PAp04604968,PAp05734016,PAp05657352,PAp02202350,PAp05734490,PAp04541988,PAp02943820,PAp04888273,PAp05226891,PAp00066365,PAp00497070,PAp00132058,PAp04883874,PAp04875139,PAp04471462,PAp03159835,PAp03120849	UTRonly	chr5	-	6633224	6620340	NSUN2	741
ENST00000380918.3.uORF_AAG.7	-	PAp00497959,PAp03594331,PAp04466692	UTRonly	chr5	+	65440995	65454740	SREK1	255
ENST00000328663.4.uORF_AAG.9	-	PAp02189220,PAp02190814	UTRonly	chr5	-	68665547	68661577	TAF9	162
ENST00000512560.1.uORF_AAG.1	-	PAp02927296	UTRonly	chr5	-	79287064	79286042	MTX3	102
ENST00000499810.2.uORF_AAG.1	ENST00000572514.1.uORF_AAG.1	PAp04895573	UTRonly	chr5	-	137878610	137878518	ETF1	93
ENST00000507939.1.uORF_AAG.1	-	PAp04895573	UTRonly	chr5	-	137878610	137865361	ETF1	96
ENST00000323146.3.uORF_AAG.7	-	PAp05803816,PAp05525153,PAp06314549,PAp05525172	UTRonly	chr5	+	139944426	139946347	SLC35A4	315
ENST00000323146.3.uORF_AAG.8	-	PAp05803816,PAp05525153,PAp06314549,PAp05525172	UTRonly	chr5	+	139944441	139946347	SLC35A4	300
ENST00000323146.3.uORF_AAG.9	ENST00000514199.1.uORF_AAG.15	PAp05525153,PAp05525172,PAp06314549,PAp05803816	UTRonly	chr5	+	139945470	139946347	SLC35A4	285
ENST00000323146.3.uORF_AAG.10	ENST00000514199.1.uORF_AAG.16	PAp05525153,PAp05525172,PAp06314549,PAp05803816	UTRonly	chr5	+	139945476	139946347	SLC35A4	279
ENST00000323146.3.uORF_AAG.15	ENST00000514199.1.uORF_AAG.21	PAp06314549	UTRonly	chr5	+	139946180	139946347	SLC35A4	168
ENST00000514199.1.uORF_AAG.17	ENST00000323146.3.uORF_AAG.11	PAp05525153,PAp05525172,PAp06314549,PAp05803816	UTRonly	chr5	+	139945494	139946347	SLC35A4	261
ENST00000502598.1.uORF_AAG.1	-	PAp05691364,PAp05684334,PAp05684645,PAp05681686,PAp05684465,PAp05680986,PAp05703347,PAp05706809,PAp05707967,PAp04569336,PAp04524593,PAp05708099,PAp05691353,PAp00615649,PAp05696992,PAp00060362,PAp05685226	CDSpartial	chr5	+	176830213	176859079	GRK6	495
ENST00000543878.1.uORF_AAG.1	ENST00000480294.1.uORF_AAG.1	PAp03594663	UTRonly	chr6	+	10749470	10891774	SYCP2L	138
ENST00000418175.1.uORF_AAG.5	-	PAp02230340,PAp06341457	UTRonly	chr6	+	42123221	42141116	GUCA1A	225
ENST00000336451.3.uORF_AAG.5	-	PAp04487624	UTRonly	chr6	-	151765603	151757567	RMND1	126
ENST00000392168.2.uORF_AAG.2	ENST00000538530.1.uORF_AAG.1,ENST00000538128.1.uORF_AAG.2,ENST00000544255.1.uORF_AAG.1	PAp04925947,PAp05717826,PAp04860625,PAp05718358,PAp05718360,PAp02953354,PAp04860805,PAp03601520	UTRonly	chr6	-	160210533	160208887	TCP1	114
ENST00000392168.2.uORF_AAG.3	ENST00000538128.1.uORF_AAG.3,ENST00000538530.1.uORF_AAG.2,ENST00000544255.1.uORF_AAG.2	PAp04925947,PAp05717826,PAp04860625,PAp05718358,PAp05718360,PAp02953354,PAp04860805,PAp03601520	UTRonly	chr6	-	160210503	160208887	TCP1	84
ENST00000537390.1.uORF_AAG.2	-	PAp04925947,PAp05717826,PAp04860625,PAp03601520,PAp05718360,PAp02953354,PAp04860805,PAp05718358	UTRonly	chr6	-	160210533	160209688	TCP1	138
ENST00000537390.1.uORF_AAG.3	-	PAp04925947,PAp05717826,PAp04860625,PAp03601520,PAp05718360,PAp02953354,PAp04860805,PAp05718358	UTRonly	chr6	-	160210503	160209688	TCP1	108
ENST00000439044.1.uORF_AAG.4	-	PAp02394880	UTRonly	chr7	-	50800028	50778640	GRB10	108
ENST00000446813.1.uORF_AAG.9	ENST00000257622.4.uORF_AAG.9,ENST00000358357.3.uORF_AAG.5	PAp05521518	UTRonly	chr7	+	72361586	72396831	POM121	96
ENST00000358357.3.uORF_AAG.4	ENST00000446813.1.uORF_AAG.8,ENST00000257622.4.uORF_AAG.8	PAp05521518	UTRonly	chr7	+	72361568	72396831	POM121	114
ENST00000453279.2.uORF_AAG.8	ENST00000398379.2.uORF_AAG.8	PAp05521518	UTRonly	chr7	-	75104033	75070894	POM121C	96
ENST00000398379.2.uORF_AAG.7	ENST00000453279.2.uORF_AAG.7	PAp05521518	UTRonly	chr7	-	75104051	75070894	POM121C	114
ENST00000416314.1.uORF_AAG.2	-	PAp01641804,PAp06315341	CDSpartial	chr7	-	86595127	86574331	KIAA1324L	156
ENST00000610247.1.uORF_AAG.1	-	PAp05027188	UTRonly	chr7	+	99933739	99935849	PILRB	270
ENST00000610247.1.uORF_AAG.2	-	PAp05027188	UTRonly	chr7	+	99933847	99935849	PILRB	162
ENST00000422236.2.uORF_AAG.3	ENST00000379083.3.uORF_AAG.3	PAp06328985,PAp05779633	CDSpartial	chr7	-	107435020	107434249	SLC26A3	225
ENST00000422236.2.uORF_AAG.4	ENST00000379083.3.uORF_AAG.4	PAp06328985,PAp05779633	CDSpartial	chr7	-	107435017	107434249	SLC26A3	222
ENST00000422236.2.uORF_AAG.5	ENST00000379083.3.uORF_AAG.5	PAp06328985,PAp05779633	CDSpartial	chr7	-	107435014	107434249	SLC26A3	219
ENST00000482320.1.uORF_AAG.7	-	PAp05022113,PAp01145413,PAp05717876,PAp01091061,PAp02956192	UTRonly	chr7	-	128694953	128681763	TNPO3	258
ENST00000440390.2.uORF_AAG.1	-	PAp02215147,PAp02941763,PAp03991817,PAp01132870,PAp05733218	CDSpartial	chr7	+	135242690	135262551	NUP205	630
ENST00000473247.1.uORF_AAG.2	-	PAp00038407,PAp01369859,PAp05703891	CDSpartial	chr7	+	141255264	141261907	AGK	105
ENST00000458464.2.uORF_AAG.4	ENST00000528721.1.uORF_AAG.4	PAp04751913,PAp05258854,PAp00975919	CDSpartial	chr8	-	66539636	66517740	ARMC1	312
ENST00000396113.1.uORF_AAG.20	-	PAp06351158	CDSpartial	chr8	+	96035498	96047686	NDUFAF6	159
ENST00000519136.1.uORF_AAG.5	-	PAp06351158	UTRonly	chr8	+	95970394	96046300	NDUFAF6	183
ENST00000381895.5.uORF_AAG.5	ENST00000406861.2.uORF_AAG.5	PAp06351412	UTRonly	chr9	-	4666292	4627830	SPATA6L	540
ENST00000544510.1.uORF_AAG.1	-	PAp05514397	CDSpartial	chr9	+	5041637	5050716	JAK2	420
ENST00000544510.1.uORF_AAG.2	-	PAp05514397	CDSpartial	chr9	+	5041661	5050716	JAK2	396
ENST00000544510.1.uORF_AAG.4	-	PAp05514397	CDSpartial	chr9	+	5041727	5050716	JAK2	330
ENST00000381137.2.uORF_AAG.3	-	PAp01592714,PAp05210762,PAp05210756,PAp05209774	CDSpartial	chr9	+	12693441	12704597	TYRP1	1068
ENST00000507285.1.uORF_AAG.1	-	PAp04414633,PAp04444105	UTRonly	chr9	-	15232288	15224494	TTC39B	165
ENST00000544625.1.uORF_AAG.1	-	PAp00425038,PAp04902171,PAp05651515,PAp01900488,PAp04914486,PAp01091244,PAp00498299,PAp00066916,PAp05733376,PAp02169578,PAp04865292	UTRonly	chr9	+	33026480	33029912	DNAJA1	165
ENST00000277141.6.uORF_AAG.5	-	PAp02202978,PAp05613477,PAp01872505,PAp05043996,PAp02253806,PAp05712011	UTRonly	chr9	-	88968126	88941380	ZCCHC6	1647
ENST00000277141.6.uORF_AAG.6	-	PAp02202978,PAp05613477,PAp01872505,PAp05043996,PAp02253806,PAp05712011	UTRonly	chr9	-	88968120	88941380	ZCCHC6	1641
ENST00000375205.2.uORF_AAG.3	ENST00000411667.2.uORF_AAG.2,ENST00000395220.1.uORF_AAG.2,ENST00000375202.2.uORF_AAG.2,ENST00000357054.1.uORF_AAG.2	PAp05048121,PAp05714822	UTRonly	chr9	+	100008387	100013835	CCDC180	147
ENST00000399219.3.uORF_AAG.1	ENST00000371720.1.uORF_AAG.1	PAp04815446,PAp04649550,PAp02923082,PAp02210690,PAp04894119,PAp02196210,PAp02181811,PAp02180527,PAp01823491,PAp02184051,PAp04756012,PAp01445563,PAp02295774,PAp04750102,PAp02184535,PAp04810502,PAp04715781	CDSpartial	chr9	+	139305118	139310746	PMPCA	444
ENST00000430081.1.uORF_AAG.1	-	PAp04692104,PAp01125472,PAp05168814,PAp04787163,PAp05050095	UTRonly	chr10	+	13142284	13152202	OPTN	219
ENST00000355577.3.uORF_AAG.2	-	PAp06351534,PAp06340230,PAp06350510,PAp06351369	UTRonly	chr10	-	75114587	75058853	TTC18	1563
ENST00000371203.5.uORF_AAG.7	-	PAp01649949,PAp00558911	CDSpartial	chr10	+	97515880	97605135	ENTPD1	561
ENST00000371203.5.uORF_AAG.11	-	PAp01649949,PAp00558911	CDSpartial	chr10	+	97515985	97605135	ENTPD1	456
ENST00000535773.1.uORF_AAG.1	ENST00000527595.1.uORF_AAG.1,ENST00000529568.1.uORF_AAG.1	PAp04219261,PAp00007381,PAp05646942,PAp02213026,PAp04812484,PAp04852537,PAp05133693,PAp05804547,PAp00511269,PAp00038604,PAp04742728	UTRonly	chr10	-	102289620	102276706	SEC31B	336
ENST00000535773.1.uORF_AAG.2	ENST00000527595.1.uORF_AAG.2,ENST00000529568.1.uORF_AAG.2	PAp04219261,PAp00007381,PAp05646942,PAp02213026,PAp04812484,PAp04852537,PAp05133693,PAp05804547,PAp00511269,PAp00038604,PAp04742728	UTRonly	chr10	-	102289617	102276706	SEC31B	333
ENST00000535773.1.uORF_AAG.3	ENST00000527595.1.uORF_AAG.3,ENST00000529568.1.uORF_AAG.3	PAp04219261,PAp00007381,PAp05646942,PAp02213026,PAp04812484,PAp04852537,PAp05133693,PAp05804547,PAp00511269,PAp00038604,PAp04742728	UTRonly	chr10	-	102289611	102276706	SEC31B	327
ENST00000278359.5.uORF_AAG.1	-	PAp05048415	CDSpartial	chr11	-	34937876	34916633	APIP	222
ENST00000539891.1.uORF_AAG.2	-	PAp04780732,PAp03400951,PAp04862144,PAp04829447,PAp04782042,PAp04835811,PAp05609736,PAp03584463,PAp00744275,PAp04831592	UTRonly	chr11	+	62649298	62651496	SLC3A2	510
ENST00000514166.1.uORF_AAG.1	-	PAp04692158,PAp04502441	UTRonly	chr11	+	67056893	67057737	ANKRD13D	318
ENST00000504441.2.uORF_AAG.1	-	PAp03598394	UTRonly	chr11	+	73588028	73597984	PAAF1	138
ENST00000504441.2.uORF_AAG.2	-	PAp03598394	UTRonly	chr11	+	73588037	73597984	PAAF1	129
ENST00000543814.1.uORF_AAG.1	-	PAp03598394	UTRonly	chr11	+	73588037	73598089	PAAF1	123
ENST00000544551.1.uORF_AAG.3	ENST00000530131.1.uORF_AAG.6	PAp02210441,PAp02263638,PAp02207033,PAp03957921,PAp05113091,PAp04778693,PAp05158173,PAp04778699	CDSpartial	chr11	-	110150429	110128852	RDX	171
ENST00000544551.1.uORF_AAG.4	ENST00000530131.1.uORF_AAG.7	PAp02210441,PAp02263638,PAp02207033,PAp03957921,PAp05113091,PAp04778693,PAp05158173,PAp04778699	CDSpartial	chr11	-	110150423	110128852	RDX	165
ENST00000525560.1.uORF_AAG.1	ENST00000608303.1.uORF_AAG.1	PAp05517272,PAp00469873	CDSpartial	chr11	+	128556594	128651871	FLI1	234
ENST00000543332.1.uORF_AAG.1	ENST00000524426.1.uORF_AAG.1	PAp02210172,PAp00041687,PAp04748753,PAp02413728	CDSpartial	chr11	+	134123453	134128429	ACAD8	273
ENST00000397173.4.uORF_AAG.2	ENST00000543381.1.uORF_AAG.2	PAp05194491	UTRonly	chr12	-	2113600	2100372	DCP1B	363
ENST00000422340.2.uORF_AAG.1	ENST00000547787.1.uORF_AAG.1	PAp00513535	UTRonly	chr12	-	50561083	50538728	CERS5	225
ENST00000549017.1.uORF_AAG.2	-	PAp04756248,PAp00493660,PAp04752849,PAp04751199	UTRonly	chr12	+	56552183	56553843	MYL6	105
ENST00000378905.2.uORF_AAG.1	ENST00000535718.1.uORF_AAG.1	PAp04368307,PAp05638878,PAp04909530,PAp01733314,PAp02288955,PAp05032877,PAp05724104	CDSpartial	chr12	+	69080834	69090607	NUP107	324
ENST00000539906.1.uORF_AAG.5	-	PAp05032877,PAp02288955,PAp05724104	CDSpartial	chr12	+	69081367	69085755	NUP107	336
ENST00000359019.4.uORF_AAG.7	-	PAp06320505	CDSpartial	chr12	+	77157675	77199111	ZDHHC17	450
ENST00000526691.1.uORF_AAG.4	ENST00000388854.3.uORF_AAG.4	PAp05199200,PAp05747424,PAp04602254,PAp04657395,PAp03601293,PAp04804607,PAp02918627,PAp02523540,PAp04664813,PAp00028811,PAp04924689,PAp02241919,PAp05179844,PAp04561519,PAp00132452,PAp04865500,PAp02552076,PAp02268448,PAp04899628,PAp04753579,PAp04451989,PAp02990412,PAp04796790,PAp02181042,PAp05735912,PAp04923609,PAp05696729,PAp05450380,PAp04621953,PAp00740031,PAp02544082,PAp05734606,PAp04913778,PAp…	CDSpartial	chr12	+	104680917	104742193	TXNRD1	1848
ENST00000526691.1.uORF_AAG.5	ENST00000388854.3.uORF_AAG.5	PAp05199200,PAp05747424,PAp04602254,PAp04657395,PAp03601293,PAp04804607,PAp02918627,PAp02523540,PAp04664813,PAp00028811,PAp04924689,PAp02241919,PAp05179844,PAp04561519,PAp00132452,PAp04865500,PAp02552076,PAp02268448,PAp04899628,PAp04753579,PAp04451989,PAp02990412,PAp04796790,PAp02181042,PAp05735912,PAp04923609,PAp05696729,PAp05450380,PAp04621953,PAp00740031,PAp02544082,PAp05734606,PAp04913778,PAp…	CDSpartial	chr12	+	104681010	104742193	TXNRD1	1755
ENST00000526691.1.uORF_AAG.7	ENST00000388854.3.uORF_AAG.7	PAp05199200,PAp05747424,PAp04602254,PAp04657395,PAp03601293,PAp04804607,PAp02918627,PAp02523540,PAp04664813,PAp00028811,PAp04924689,PAp02241919,PAp05179844,PAp04561519,PAp00132452,PAp04865500,PAp02552076,PAp02268448,PAp04899628,PAp04753579,PAp04451989,PAp02990412,PAp04796790,PAp02181042,PAp05735912,PAp04923609,PAp05696729,PAp05450380,PAp04621953,PAp00740031,PAp02544082,PAp05734606,PAp04913778,PAp…	CDSpartial	chr12	+	104681025	104742193	TXNRD1	1740
ENST00000550724.1.uORF_AAG.1	-	PAp04751390,PAp01761489	UTRonly	chr12	-	112819863	112707643	HECTD4	297
ENST00000366211.2.uORF_AAG.1	-	PAp02947365,PAp04376240	UTRonly	chr12	-	121454280	121450434	C12orf43	204
ENST00000535236.1.uORF_AAG.2	-	PAp05031381,PAp02413883	UTRonly	chr12	+	132195709	132196296	SFSWAP	588
ENST00000535236.1.uORF_AAG.3	-	PAp05031381,PAp02413883	UTRonly	chr12	+	132195742	132196296	SFSWAP	555
ENST00000399762.2.uORF_AAG.6	-	PAp01567039,PAp05217593	CDSpartial	chr13	-	26795396	26788784	RNF6	561
ENST00000399762.2.uORF_AAG.7	-	PAp01567039,PAp05217593	CDSpartial	chr13	-	26795387	26788784	RNF6	552
ENST00000409879.2.uORF_AAG.2	-	PAp05652698,PAp05602545,PAp05679029,PAp04440628,PAp02283105,PAp00003743,PAp06316943,PAp05667832,PAp05602430,PAp04403731,PAp00524316,PAp05798485,PAp02211470,PAp05667825,PAp05667829	UTRonly	chr13	-	47012090	47011638	KIAA0226L	453
ENST00000409879.2.uORF_AAG.3	-	PAp05652698,PAp05602545,PAp05679029,PAp04440628,PAp02283105,PAp00003743,PAp06316943,PAp05667832,PAp05602430,PAp04403731,PAp05667825,PAp00524316,PAp05798485,PAp02211470,PAp05667829	UTRonly	chr13	-	47012078	47011638	KIAA0226L	441
ENST00000409879.2.uORF_AAG.4	-	PAp05652698,PAp05602545,PAp05679029,PAp04440628,PAp02283105,PAp00003743,PAp06316943,PAp05667832,PAp05602430,PAp04403731,PAp05667825,PAp00524316,PAp05798485,PAp02211470,PAp05667829	UTRonly	chr13	-	47012072	47011638	KIAA0226L	435
ENST00000409879.2.uORF_AAG.5	-	PAp05602430,PAp05652698,PAp05667829,PAp05602545,PAp02283105,PAp04403731,PAp00524316,PAp05679029,PAp00003743,PAp06316943,PAp05667825,PAp05798485,PAp04440628,PAp05667832,PAp02211470	UTRonly	chr13	-	47011988	47011638	KIAA0226L	351
ENST00000409879.2.uORF_AAG.9	-	PAp05602430,PAp05652698,PAp05667829,PAp05602545,PAp02229237,PAp02283105,PAp04415650,PAp05602477,PAp03095102,PAp00524316,PAp05679029,PAp00003743,PAp06316943,PAp05667825,PAp03128844,PAp02211470,PAp05678635,PAp05667832	UTRonly	chr13	-	47011892	47011638	KIAA0226L	255
ENST00000409879.2.uORF_AAG.12	-	PAp02229237,PAp03128844,PAp03134143,PAp02211470	UTRonly	chr13	-	47011820	47011638	KIAA0226L	183
ENST00000409879.2.uORF_AAG.14	-	PAp02229237,PAp03128844,PAp03134143,PAp02211470	UTRonly	chr13	-	47011787	47011638	KIAA0226L	150
ENST00000545453.1.uORF_AAG.7	-	PAp00095504	UTRonly	chr13	-	73355973	73355105	DIS3	336
ENST00000397260.3.uORF_AAG.1	-	PAp01649482	CDSpartial	chr14	-	23821953	23818501	SLC22A17	738
ENST00000557277.1.uORF_AAG.1	-	PAp03124474	CDSpartial	chr14	-	65569328	65544130	MAX	378
ENST00000557277.1.uORF_AAG.2	-	PAp03124474	CDSpartial	chr14	-	65569319	65544130	MAX	369
ENST00000554799.1.uORF_AAG.3	-	PAp03153152	UTRonly	chr14	+	76637041	76644556	GPATCH2L	414
ENST00000499851.2.uORF_AAG.1	ENST00000555879.1.uORF_AAG.1,ENST00000299135.6.uORF_AAG.1,ENST00000424963.2.uORF_AAG.1	PAp04054203,PAp02144189	UTRonly	chr14	+	102606258	102659811	WDR20	264
ENST00000558858.1.uORF_AAG.1	-	PAp02279562	CDSpartial	chr15	-	40630172	40628017	C15orf52	372
ENST00000409481.1.uORF_AAG.1	-	PAp04404155,PAp02544075,PAp02977941,PAp04397850,PAp04402969,PAp04410533,PAp05613584	UTRonly	chr15	-	43960241	43942052	CATSPER2	168
ENST00000560780.1.uORF_AAG.1	-	PAp06324943	UTRonly	chr15	-	44969084	44966581	PATL2	141
ENST00000558173.1.uORF_AAG.29	-	PAp06319958,PAp06338134,PAp06350870	UTRonly	chr15	+	45047095	45048688	TRIM69	603
ENST00000558176.1.uORF_AAG.1	-	PAp03603479	UTRonly	chr15	+	77713297	77750842	HMG20A	147
ENST00000568757.1.uORF_AAG.2	-	PAp04749190,PAp06321835	UTRonly	chr15	-	83316055	83252135	CPEB1	420
ENST00000344791.2.uORF_AAG.4	-	PAp01572743	CDSpartial	chr15	-	100272210	100271613	LYSMD4	303
ENST00000545021.1.uORF_AAG.1	-	PAp01572743	UTRonly	chr15	-	100272210	100271833	LYSMD4	378
ENST00000450512.1.uORF_AAG.1	-	PAp01572743	CDSpartial	chr15	-	100272210	100271607	LYSMD4	294
ENST00000565677.1.uORF_AAG.2	-	PAp05714542	UTRonly	chr16	+	730397	731206	STUB1	432
ENST00000445910.1.uORF_AAG.1	-	PAp04529727,PAp00759384,PAp04467049,PAp04475943,PAp04481090,PAp04460963,PAp04511604,PAp04503050,PAp04529409,PAp04460938,PAp04529415,PAp04715399,PAp04481830,PAp04491473,PAp06145299,PAp04460955,PAp04529843,PAp00558980,PAp04528565	CDSpartial	chr16	-	1280183	1279193	TPSB2	519
ENST00000361871.3.uORF_AAG.1	-	PAp01532110,PAp04715787	CDSpartial	chr16	-	1993292	1990813	MSRB1	420
ENST00000539622.1.uORF_AAG.1	ENST00000566540.1.uORF_AAG.1,ENST00000570134.1.uORF_AAG.1,ENST00000562318.1.uORF_AAG.1	PAp05113858,PAp04820903,PAp02387170,PAp03598880,PAp00151660,PAp02232116,PAp03601884	CDSpartial	chr16	+	8891716	8900195	PMM2	225
ENST00000339303.5.uORF_AAG.7	-	PAp05698048	UTRonly	chr16	-	18437713	18434458	NPIPA8	1065
ENST00000339303.5.uORF_AAG.8	-	PAp05698048	UTRonly	chr16	-	18437611	18434458	NPIPA8	963
ENST00000543152.1.uORF_AAG.6	-	PAp00408985,PAp04377675	CDSpartial	chr16	+	19590304	19619550	C16orf62	387
ENST00000564542.1.uORF_AAG.3	-	PAp02926195,PAp05201865	UTRonly	chr16	-	22442870	22433511	CDR2	204
ENST00000564542.1.uORF_AAG.5	-	PAp02926195,PAp05201865	UTRonly	chr16	-	22441268	22433511	CDR2	177
ENST00000563573.1.uORF_AAG.3	-	PAp02926195,PAp05201865	UTRonly	chr16	-	22444093	22361164	CDR2	207
ENST00000563573.1.uORF_AAG.4	-	PAp02926195,PAp05201865	UTRonly	chr16	-	22441268	22361164	CDR2	159
ENST00000415833.2.uORF_AAG.5	-	PAp06314864	UTRonly	chr16	+	22501744	22524826	NPIPB5	342
ENST00000415833.2.uORF_AAG.6	-	PAp06314864	UTRonly	chr16	+	22502148	22524826	NPIPB5	312
ENST00000415833.2.uORF_AAG.7	-	PAp06314864	UTRonly	chr16	+	22502157	22524826	NPIPB5	303
ENST00000430477.2.uORF_AAG.1	ENST00000567578.1.uORF_AAG.1	PAp03563381,PAp06336794	CDSpartial	chr16	-	31519703	31510700	C16orf58	417
ENST00000536251.1.uORF_AAG.1	ENST00000602506.1.uORF_AAG.1	PAp04033079,PAp02943530,PAp02264354	UTRonly	chr16	-	67840442	67797353	RANBP10	453
ENST00000425512.2.uORF_AAG.1	ENST00000602638.1.uORF_AAG.1	PAp02264354	CDSpartial	chr16	-	67840442	67778325	RANBP10	384
ENST00000306585.6.uORF_AAG.2	ENST00000398235.2.uORF_AAG.3,ENST00000448552.2.uORF_AAG.2	PAp03118863,PAp01830247	CDSpartial	chr16	-	69155367	69154328	CHTF8	372
ENST00000564578.1.uORF_AAG.1	ENST00000319410.5.uORF_AAG.1	PAp04899335,PAp04790860,PAp04754093,PAp04791294,PAp04837575,PAp03600859,PAp02940887	UTRonly	chr16	-	75681540	75678351	KARS	75
ENST00000568682.1.uORF_AAG.1	-	PAp04899335,PAp04790860,PAp04754093,PAp04791294,PAp04837575,PAp03600859,PAp02940887	UTRonly	chr16	-	75681540	75676730	KARS	69
ENST00000570215.1.uORF_AAG.1	-	PAp04899335,PAp04790860,PAp04754093,PAp04791294,PAp04837575,PAp03600859,PAp02940887	UTRonly	chr16	-	75681540	75681472	KARS	69
ENST00000549328.1.uORF_AAG.2	-	PAp06367381,PAp03483493	CDSpartial	chr16	-	89724105	89713525	CHMP1A	576
ENST00000519970.1.uORF_AAG.1	ENST00000557349.1.uORF_AAG.1,ENST00000481756.3.uORF_AAG.1,ENST00000521179.1.uORF_AAG.1	PAp04367455,PAp02548117,PAp05227267,PAp02601510,PAp03601272	CDSpartial	chr17	-	15466786	15450444	TVP23C	138
ENST00000579586.1.uORF_AAG.2	-	PAp02408861	UTRonly	chr17	-	17875630	17810815	TOM1L2	81
ENST00000536149.1.uORF_AAG.10	ENST00000354059.4.uORF_AAG.10,ENST00000481427.2.uORF_AAG.1	PAp01651027	UTRonly	chr17	-	34328612	34324803	CCL14	423
ENST00000413318.1.uORF_AAG.5	ENST00000456066.2.uORF_AAG.5,ENST00000416895.1.uORF_AAG.5	PAp05805170,PAp02394639	UTRonly	chr17	-	35766446	35646424	ACACA	402
ENST00000394367.3.uORF_AAG.1	ENST00000488402.1.uORF_AAG.1	PAp02221146,PAp00072321,PAp04816292,PAp00423985,PAp00504804,PAp04664800,PAp00096967,PAp00741636	UTRonly	chr17	-	36003452	35999545	DDX52	342
ENST00000225282.8.uORF_AAG.1	ENST00000571864.1.uORF_AAG.1	PAp04814338	CDSpartial	chr17	+	44668139	44714789	NSF	249
ENST00000307504.5.uORF_AAG.1	ENST00000579055.1.uORF_AAG.1	PAp06348081,PAp01756024,PAp06343862,PAp05745174	CDSpartial	chr17	+	72270463	72287177	DNAI2	540
ENST00000307504.5.uORF_AAG.2	ENST00000579055.1.uORF_AAG.2	PAp06348081,PAp01756024,PAp06343862,PAp05745174	CDSpartial	chr17	+	72270469	72287177	DNAI2	534
ENST00000455107.2.uORF_AAG.1	-	PAp04750905	UTRonly	chr17	-	72868897	72866196	FDXR	132
ENST00000586622.1.uORF_AAG.5	ENST00000588460.1.uORF_AAG.1	PAp05032509	UTRonly	chr17	+	74732564	74733031	MFSD11	468
ENST00000539314.1.uORF_AAG.1	ENST00000574897.1.uORF_AAG.1	PAp04558079,PAp01083634,PAp04738907,PAp05729675,PAp04796558,PAp00745288,PAp01909765,PAp02159639,PAp02220549,PAp04871076	UTRonly	chr17	-	79604088	79575827	NPLOC4	540
ENST00000325971.8.uORF_AAG.1	-	PAp04405116,PAp05710635	CDSpartial	chr18	+	12991417	13040851	CEP192	1581
ENST00000577705.1.uORF_AAG.3	-	PAp06350593	UTRonly	chr18	+	21719062	21728543	CABYR	210
ENST00000577705.1.uORF_AAG.4	-	PAp06350593	UTRonly	chr18	+	21719077	21728543	CABYR	195
ENST00000589180.1.uORF_AAG.1	-	PAp02337278	CDSpartial	chr18	+	32557020	32677497	MAPRE2	201
ENST00000538170.2.uORF_AAG.2	-	PAp01877966,PAp04775427	CDSpartial	chr18	+	32621438	32677458	MAPRE2	237
ENST00000543923.1.uORF_AAG.1	ENST00000592611.1.uORF_AAG.1,ENST00000590617.1.uORF_AAG.1	PAp04410189,PAp03156488	CDSpartial	chr18	+	34409099	34465528	KIAA1328	249
ENST00000423481.2.uORF_AAG.1	ENST00000586807.1.uORF_AAG.1	PAp02952900	CDSpartial	chr18	-	55289006	55274547	NARS	468
ENST00000600252.1.uORF_AAG.13	-	PAp05613849,PAp03095367,PAp04363721	UTRonly	chr19	+	15220496	15221233	SYDE1	738
ENST00000392204.2.uORF_AAG.1	-	PAp02564422	UTRonly	chr19	+	36036561	36036722	TMEM147	162
ENST00000607517.1.uORF_AAG.2	-	PAp02567517	CDSpartial	chr19	+	43857834	43865323	CD177	822
ENST00000528623.1.uORF_AAG.7	-	PAp02188367	UTRonly	chr19	+	50179676	50183467	PRMT1	150
ENST00000444322.2.uORF_AAG.2	-	PAp00502539,PAp00394009,PAp00515899,PAp04891091	CDSpartial	chr19	+	52693347	52714610	PPP2R1A	270
ENST00000381658.4.uORF_AAG.33	ENST00000555944.1.uORF_AAG.1	PAp02949447,PAp04840149	UTRonly	chr20	-	1447487	1438917	NSFL1C	126
ENST00000381658.4.uORF_AAG.34	ENST00000555568.1.uORF_AAG.1,ENST00000555944.1.uORF_AAG.2	PAp02949447,PAp04840149	UTRonly	chr20	-	1447472	1438917	NSFL1C	111
ENST00000537284.1.uORF_AAG.1	ENST00000608073.1.uORF_AAG.1	PAp04720379	UTRonly	chr20	-	1472050	1460404	SIRPB2	306
ENST00000542646.1.uORF_AAG.1	-	PAp04521666,PAp04516521	CDSpartial	chr20	+	3719318	3729006	HSPA12B	621
ENST00000357236.4.uORF_AAG.6	-	PAp04408483	CDSpartial	chr20	-	18447647	18432580	DZANK1	597
ENST00000541098.1.uORF_AAG.3	-	PAp04769881,PAp04875558,PAp04819632,PAp04688040,PAp04910613	UTRonly	chr20	-	33534474	33530662	GSS	339
ENST00000541621.1.uORF_AAG.2	-	PAp04572213	UTRonly	chr20	-	33732850	33721950	EDEM2	522
ENST00000540053.1.uORF_AAG.1	ENST00000456462.1.uORF_AAG.1	PAp05179902,PAp02282966,PAp04771286,PAp04871649,PAp02184064	UTRonly	chr20	-	34287234	34280257	NFS1	468
ENST00000541713.1.uORF_AAG.4	-	PAp04602802,PAp04721942,PAp04895755	UTRonly	chr20	+	49127035	49181565	PTPN1	153
ENST00000450482.1.uORF_AAG.6	-	PAp01537613	UTRonly	chr20	+	60729414	60733808	SS18L1	189
ENST00000414658.1.uORF_AAG.1	ENST00000432052.1.uORF_AAG.1	PAp04812485,PAp05718132	UTRonly	chr22	+	20861930	20873189	MED15	129
ENST00000542773.1.uORF_AAG.1	-	PAp04812485	CDSpartial	chr22	+	20861930	20918895	MED15	351
ENST00000406969.1.uORF_AAG.1	-	PAp04812485,PAp05718132	CDSpartial	chr22	+	20861930	20891442	MED15	132
ENST00000413389.2.uORF_AAG.36	ENST00000415388.1.uORF_AAG.30	PAp06357216	CDSpartial	chr22	+	24891324	24898118	UPB1	177
ENST00000413389.2.uORF_AAG.37	ENST00000415388.1.uORF_AAG.31	PAp06357216	CDSpartial	chr22	+	24891351	24898118	UPB1	150
ENST00000539165.1.uORF_AAG.3	-	PAp04395743	UTRonly	chr22	+	32248944	32269269	DEPDC5	411
ENST00000539165.1.uORF_AAG.5	-	PAp04395743	UTRonly	chr22	+	32248956	32269269	DEPDC5	399
ENST00000493677.1.uORF_AAG.3	-	PAp01571379,PAp04695915	UTRonly	chrX	-	13835116	13825886	GPM6B	195
ENST00000493677.1.uORF_AAG.4	-	PAp01571379,PAp04695915	UTRonly	chrX	-	13835095	13825886	GPM6B	174
ENST00000493677.1.uORF_AAG.6	-	PAp01571379,PAp04695915	UTRonly	chrX	-	13835086	13825886	GPM6B	165
ENST00000493677.1.uORF_AAG.7	-	PAp01571379,PAp04695915	UTRonly	chrX	-	13835071	13825886	GPM6B	150
ENST00000438357.1.uORF_AAG.1	-	PAp02236038,PAp04771044	UTRonly	chrX	-	20284753	20258715	RPS6KA3	81
ENST00000493509.1.uORF_AAG.5	ENST00000361708.2.uORF_AAG.5,ENST00000372803.1.uORF_AAG.5,ENST00000263032.1.uORF_AAG.5,ENST00000537026.1.uORF_AAG.5,ENST00000361330.1.uORF_AAG.5,ENST00000332614.2.uORF_AAG.5	PAp06317390	UTRonly	chrX	-	101098242	101097825	NXF5	192
ENST00000537026.1.uORF_AAG.7	ENST00000263032.1.uORF_AAG.7,ENST00000361708.2.uORF_AAG.7,ENST00000372803.1.uORF_AAG.7,ENST00000493509.1.uORF_AAG.7,ENST00000361330.1.uORF_AAG.7,ENST00000332614.2.uORF_AAG.7	PAp06317390	UTRonly	chrX	-	101098206	101097825	NXF5	156
ENST00000425644.1.uORF_AAG.2	-	PAp04733907,PAp04733140	CDSpartial	chrX	-	102347966	102334781	NXF3	1029
ENST00000423400.1.uORF_AGG.13	-	PAp04510349	UTRonly	chr1	-	11863619	11863458	MTHFR	162
ENST00000602293.1.uORF_AGG.2	-	PAp00036329,PAp02963104,PAp04659979,PAp04372725,PAp00434435,PAp04689015,PAp04622031,PAp01913206,PAp04758709,PAp04671153	UTRonly	chr1	+	19943824	19952895	MINOS1-NBL1	180
ENST00000420982.1.uORF_AGG.1	-	PAp00143769	CDSpartial	chr1	+	24117698	24119655	LYPLA2	162
ENST00000236412.7.uORF_AGG.1	-	PAp02941459,PAp05646583,PAp00498992,PAp03601131	UTRonly	chr1	+	28157332	28157406	PPP1R8	75
ENST00000373800.3.uORF_AGG.2	-	PAp04755597,PAp02218676,PAp00519196	UTRonly	chr1	+	29213662	29315885	EPB41	537
ENST00000349460.4.uORF_AGG.1	-	PAp04755597,PAp02218676,PAp00519196	UTRonly	chr1	+	29213649	29315885	EPB41	567
ENST00000544435.1.uORF_AGG.2	ENST00000526193.1.uORF_AGG.2,ENST00000492348.2.uORF_AGG.2	PAp04601194,PAp02047186,PAp02047187,PAp03166255,PAp04510937,PAp02041960,PAp01829911,PAp04696871,PAp00424787,PAp04798223,PAp00424981,PAp04825434,PAp04760783	UTRonly	chr1	+	33116881	33134439	RBBP4	291
ENST00000412950.2.uORF_AGG.6	ENST00000524776.1.uORF_AGG.6	PAp02184044	CDSpartial	chr1	+	44435782	44437242	DPH2	510
ENST00000535010.1.uORF_AGG.1	-	PAp03389535	UTRonly	chr1	+	87170550	87185201	SH3GLB1	117
ENST00000535010.1.uORF_AGG.2	-	PAp03389535	UTRonly	chr1	+	87170580	87185201	SH3GLB1	87
ENST00000370021.1.uORF_AGG.2	-	PAp00079190	UTRonly	chr1	+	109235127	109236217	PRPF38B	369
ENST00000369722.3.uORF_AGG.1	-	PAp05515602	UTRonly	chr1	+	111991569	111991880	ATP5F1	312
ENST00000369722.3.uORF_AGG.2	-	PAp05515602	UTRonly	chr1	+	111991575	111991880	ATP5F1	306
ENST00000369722.3.uORF_AGG.3	-	PAp05515602	UTRonly	chr1	+	111991587	111991880	ATP5F1	294
ENST00000369722.3.uORF_AGG.5	-	PAp05515602	UTRonly	chr1	+	111991623	111991880	ATP5F1	258
ENST00000369722.3.uORF_AGG.7	-	PAp05515602	UTRonly	chr1	+	111991656	111991880	ATP5F1	225
ENST00000425272.2.uORF_AGG.1	-	PAp04400151,PAp05709115,PAp00757616	CDSpartial	chr1	-	146644029	146638513	PRKAB2	207
ENST00000425272.2.uORF_AGG.2	-	PAp04400151,PAp05709115,PAp00757616	CDSpartial	chr1	-	146644026	146638513	PRKAB2	204
ENST00000479764.1.uORF_AGG.50	ENST00000400999.1.uORF_AGG.4	PAp06349801	UTRonly	chr1	+	151739249	151739702	OAZ3	180
ENST00000400999.1.uORF_AGG.3	ENST00000479764.1.uORF_AGG.49	PAp06349801	UTRonly	chr1	+	151739210	151739702	OAZ3	219
ENST00000368431.3.uORF_AGG.2	-	PAp04405061	UTRonly	chr1	+	154955868	154959965	FLAD1	255
ENST00000546081.1.uORF_AGG.2	-	PAp01102230	UTRonly	chr1	-	169555636	169541554	F5	198
ENST00000407230.1.uORF_AGG.7	-	PAp02935197	UTRonly	chr2	+	24866961	24896250	NCOA1	153
ENST00000531934.1.uORF_AGG.3	-	PAp04375265,PAp00498655,PAp04740237,PAp04601469,PAp01436714,PAp02189181,PAp02233210,PAp04752288,PAp02188930	CDSpartial	chr2	+	71295465	71299863	NAGK	279
ENST00000355053.4.uORF_AGG.9	-	PAp06320773	UTRonly	chr2	-	99757902	99725970	TSGA10	429
ENST00000542655.1.uORF_AGG.2	-	PAp06320773	UTRonly	chr2	-	99757575	99725970	TSGA10	447
ENST00000542655.1.uORF_AGG.3	-	PAp06320773	UTRonly	chr2	-	99757563	99725970	TSGA10	435
ENST00000542655.1.uORF_AGG.6	ENST00000355053.4.uORF_AGG.12,ENST00000393483.3.uORF_AGG.19	PAp06320773	UTRonly	chr2	-	99734177	99725970	TSGA10	243
ENST00000536059.1.uORF_AGG.3	ENST00000446821.1.uORF_AGG.3	PAp02592746,PAp04847135,PAp05042789,PAp02248577,PAp00487027,PAp03601163	CDSpartial	chr2	+	114647848	114684947	ACTR3	135
ENST00000536059.1.uORF_AGG.4	ENST00000446821.1.uORF_AGG.4	PAp02592746,PAp04847135,PAp05042789,PAp02248577,PAp00487027,PAp03601163	CDSpartial	chr2	+	114647851	114684947	ACTR3	132
ENST00000438687.3.uORF_AGG.1	-	PAp05617049,PAp04814521,PAp02303613,PAp04402329,PAp04797558	UTRonly	chr2	-	179315877	179310262	PRKRA	438
ENST00000438687.3.uORF_AGG.2	-	PAp05617049,PAp04814521,PAp02303613,PAp04402329,PAp04797558	UTRonly	chr2	-	179315862	179310262	PRKRA	423
ENST00000438687.3.uORF_AGG.3	-	PAp05617049,PAp04814521,PAp02303613,PAp04402329,PAp04797558	UTRonly	chr2	-	179315859	179310262	PRKRA	420
ENST00000539527.1.uORF_AGG.1	ENST00000447713.1.uORF_AGG.1	PAp05749440,PAp00516683,PAp05039307,PAp03597543,PAp02205181	UTRonly	chr2	-	198175484	198001375	ANKRD44	279
ENST00000539527.1.uORF_AGG.2	ENST00000447713.1.uORF_AGG.2	PAp05749440,PAp00516683,PAp05039307,PAp03597543,PAp02205181	UTRonly	chr2	-	198175481	198001375	ANKRD44	276
ENST00000539527.1.uORF_AGG.3	ENST00000447713.1.uORF_AGG.3	PAp05749440,PAp00516683,PAp05039307,PAp03597543,PAp02205181	UTRonly	chr2	-	198175469	198001375	ANKRD44	264
ENST00000539527.1.uORF_AGG.4	ENST00000447713.1.uORF_AGG.4	PAp05749440,PAp00516683,PAp05039307,PAp03597543,PAp02205181	UTRonly	chr2	-	198175466	198001375	ANKRD44	261
ENST00000539527.1.uORF_AGG.5	ENST00000447713.1.uORF_AGG.5	PAp05749440,PAp00516683,PAp05039307,PAp03597543,PAp02205181	UTRonly	chr2	-	198175460	198001375	ANKRD44	255
ENST00000539527.1.uORF_AGG.6	ENST00000447713.1.uORF_AGG.6	PAp05749440,PAp00516683,PAp05039307,PAp03597543,PAp02205181	UTRonly	chr2	-	198175454	198001375	ANKRD44	249
ENST00000539527.1.uORF_AGG.7	ENST00000447713.1.uORF_AGG.7	PAp05749440,PAp00516683,PAp05039307,PAp03597543,PAp02205181	UTRonly	chr2	-	198175340	198001375	ANKRD44	135
ENST00000404339.1.uORF_AGG.7	ENST00000426568.1.uORF_AGG.7	PAp04769163,PAp04816409	CDSpartial	chr3	-	11761869	11712807	VGLL4	141
ENST00000424053.1.uORF_AGG.8	ENST00000532924.1.uORF_AGG.4,ENST00000429201.1.uORF_AGG.7,ENST00000326972.8.uORF_AGG.4	PAp05752539	CDSpartial	chr3	+	14105535	14105957	TPRXL	423
ENST00000532924.1.uORF_AGG.5	ENST00000424053.1.uORF_AGG.9,ENST00000326972.8.uORF_AGG.5,ENST00000429201.1.uORF_AGG.8	PAp05752539	CDSpartial	chr3	+	14105550	14105957	TPRXL	408
ENST00000432764.2.uORF_AGG.3	ENST00000449565.1.uORF_AGG.3	PAp00097319,PAp00030770	CDSpartial	chr3	+	15469275	15475860	EAF1	216
ENST00000538368.1.uORF_AGG.1	-	PAp04762325,PAp02908212,PAp05045885,PAp02259077,PAp04646885,PAp03152209,PAp02911198,PAp03151745,PAp03146069,PAp04691792	UTRonly	chr3	+	32726872	32757724	CNOT10	519
ENST00000538368.1.uORF_AGG.2	-	PAp04762325,PAp02908212,PAp05045885,PAp02259077,PAp04646885,PAp03152209,PAp02911198,PAp03151745,PAp03146069,PAp04691792	UTRonly	chr3	+	32726878	32757724	CNOT10	513
ENST00000538368.1.uORF_AGG.3	-	PAp04762325,PAp02908212,PAp05045885,PAp02259077,PAp04646885,PAp03152209,PAp02911198,PAp03151745,PAp03146069,PAp04691792	UTRonly	chr3	+	32726908	32757724	CNOT10	483
ENST00000541314.1.uORF_AGG.1	ENST00000441228.1.uORF_AGG.7	PAp01823428,PAp00095909,PAp05206669,PAp05226231,PAp05197139	CDSpartial	chr3	+	45730955	45751000	SACM1L	219
ENST00000460108.1.uORF_AGG.6	ENST00000498104.1.uORF_AGG.6	PAp04810382	UTRonly	chr3	-	121553270	121544942	IQCB1	231
ENST00000498104.1.uORF_AGG.4	ENST00000460108.1.uORF_AGG.4	PAp04810382	UTRonly	chr3	-	121553306	121544942	IQCB1	267
ENST00000498104.1.uORF_AGG.7	ENST00000460108.1.uORF_AGG.7	PAp04810382	UTRonly	chr3	-	121553240	121544942	IQCB1	201
ENST00000536109.1.uORF_AGG.1	ENST00000460034.1.uORF_AGG.1,ENST00000467167.1.uORF_AGG.1	PAp04864984,PAp02299300,PAp03601464,PAp04810021,PAp05780592,PAp04665793	UTRonly	chr3	+	124449304	124450397	UMPS	216
ENST00000413078.2.uORF_AGG.1	ENST00000462091.1.uORF_AGG.1,ENST00000538242.1.uORF_AGG.1,ENST00000497791.1.uORF_AGG.1	PAp04864984,PAp02299300,PAp03601464,PAp04810021,PAp05780592,PAp04665793	UTRonly	chr3	+	124449304	124456432	UMPS	189
ENST00000545291.1.uORF_AGG.3	ENST00000485198.1.uORF_AGG.3	PAp05121593,PAp00929846,PAp05136873,PAp05113703,PAp02398562,PAp03487550,PAp00505529,PAp00744932,PAp01891511,PAp02433427,PAp05751284,PAp02259883,PAp05137173	CDSpartial	chr3	-	132378676	132323945	ACAD11	1383
ENST00000434713.2.uORF_AGG.6	ENST00000483235.1.uORF_AGG.6	PAp01053144,PAp00152344	UTRonly	chr3	-	136349755	136310383	STAG1	321
ENST00000505015.2.uORF_AGG.2	-	PAp03593296,PAp05208231,PAp00028313	UTRonly	chr3	-	137893667	137892344	DBR1	300
ENST00000392686.2.uORF_AGG.17	-	PAp00032252,PAp04753320	UTRonly	chr3	-	178977166	178977098	KCNMB3	69
ENST00000392686.2.uORF_AGG.20	ENST00000485523.1.uORF_AGG.1	PAp01147549,PAp04770483,PAp04883556,PAp06354872,PAp06352146,PAp04811276,PAp04393943,PAp00757586	UTRonly	chr3	-	178976989	178976807	KCNMB3	183
ENST00000392686.2.uORF_AGG.21	ENST00000485523.1.uORF_AGG.2	PAp01147549,PAp04770483,PAp04883556,PAp06354872,PAp06352146,PAp04811276,PAp04393943,PAp00757586	UTRonly	chr3	-	178976953	178976807	KCNMB3	147
ENST00000508453.1.uORF_AGG.1	-	PAp02403195	UTRonly	chr4	+	108852761	108857677	CYP2U1	534
ENST00000437665.3.uORF_AGG.4	ENST00000506733.1.uORF_AGG.4	PAp02027497,PAp04778325,PAp05123503,PAp00131061,PAp00399181,PAp06350099,PAp00810765,PAp00752219	UTRonly	chr4	-	185724674	185709597	ACSL1	387
ENST00000539938.1.uORF_AGG.3	ENST00000504374.1.uORF_AGG.3	PAp04471408,PAp02208496,PAp01152886,PAp04604968,PAp05734016,PAp05657352,PAp02202350,PAp05734490,PAp04541988,PAp02943820,PAp04888273,PAp05226891,PAp00066365,PAp00497070,PAp00132058,PAp04883874,PAp04875139,PAp04471462,PAp03159835,PAp03120849	UTRonly	chr5	-	6633212	6620340	NSUN2	729
ENST00000539938.1.uORF_AGG.4	ENST00000504374.1.uORF_AGG.4	PAp04471408,PAp02208496,PAp01152886,PAp04604968,PAp05734016,PAp05657352,PAp02202350,PAp05734490,PAp04541988,PAp02943820,PAp04888273,PAp05226891,PAp00066365,PAp00497070,PAp00132058,PAp04883874,PAp04875139,PAp04471462,PAp03159835,PAp03120849	UTRonly	chr5	-	6633206	6620340	NSUN2	723
ENST00000539938.1.uORF_AGG.5	ENST00000504374.1.uORF_AGG.5	PAp04471408,PAp02208496,PAp01152886,PAp04604968,PAp05734016,PAp05657352,PAp04867073,PAp02202350,PAp05734490,PAp04541988,PAp02943820,PAp04888273,PAp05226891,PAp00066365,PAp00497070,PAp00132058,PAp04883874,PAp04875139,PAp04471462,PAp03159835,PAp03120849	UTRonly	chr5	-	6633161	6620340	NSUN2	678
ENST00000539938.1.uORF_AGG.6	ENST00000504374.1.uORF_AGG.6	PAp04471408,PAp02208496,PAp01152886,PAp04604968,PAp05734016,PAp05657352,PAp04867073,PAp02202350,PAp05734490,PAp04541988,PAp02943820,PAp04888273,PAp05226891,PAp00066365,PAp00497070,PAp00132058,PAp04883874,PAp04875139,PAp04471462,PAp03159835,PAp03120849	UTRonly	chr5	-	6633155	6620340	NSUN2	672
ENST00000509462.1.uORF_AGG.2	ENST00000503245.1.uORF_AGG.9	PAp02189220,PAp02190814	UTRonly	chr5	-	68665115	68661577	TAF9	222
ENST00000509462.1.uORF_AGG.4	ENST00000503245.1.uORF_AGG.11	PAp02189220,PAp02190814	UTRonly	chr5	-	68665079	68661577	TAF9	186
ENST00000509462.1.uORF_AGG.5	-	PAp02189220,PAp02190814	UTRonly	chr5	-	68665046	68661577	TAF9	153
ENST00000504109.1.uORF_AGG.1	-	PAp02189220,PAp02190814	UTRonly	chr5	-	68663672	68661577	TAF9	105
ENST00000512152.1.uORF_AGG.1	ENST00000503245.1.uORF_AGG.1	PAp02189220,PAp02190814	UTRonly	chr5	-	68665286	68661577	TAF9	171
ENST00000512152.1.uORF_AGG.3	ENST00000503245.1.uORF_AGG.3	PAp02189220,PAp02190814	UTRonly	chr5	-	68665253	68661577	TAF9	138
ENST00000519295.1.uORF_AGG.1	-	PAp04870623,PAp05521583,PAp02159681,PAp05662618	UTRonly	chr5	-	77590436	77590272	AP3B1	165
ENST00000503921.1.uORF_AGG.2	-	PAp06368100,PAp05477981,PAp05477788,PAp05704060,PAp05804443	UTRonly	chr5	-	96143589	96133009	ERAP1	456
ENST00000503921.1.uORF_AGG.3	-	PAp06368100,PAp05477981,PAp05477788,PAp05704060,PAp05804443	UTRonly	chr5	-	96143583	96133009	ERAP1	450
ENST00000323146.3.uORF_AGG.7	-	PAp05803816,PAp05525153,PAp06314549,PAp05525172	UTRonly	chr5	+	139944390	139946347	SLC35A4	351
ENST00000514199.1.uORF_AGG.20	ENST00000323146.3.uORF_AGG.12	PAp06314549	UTRonly	chr5	+	139946216	139946347	SLC35A4	132
ENST00000538719.1.uORF_AGG.1	ENST00000520013.1.uORF_AGG.1	PAp02263040,PAp04833528,PAp04765172,PAp03601441,PAp04875243,PAp05732198,PAp04930137,PAp04535205,PAp05732769,PAp00063017,PAp05727955,PAp04873609,PAp04479641	UTRonly	chr5	+	167913501	167921575	RARS	393
ENST00000422067.2.uORF_AGG.4	-	PAp01747440	UTRonly	chr5	-	180631024	180630497	TRIM7	147
ENST00000544581.1.uORF_AGG.2	ENST00000474839.1.uORF_AGG.2	PAp01088123	CDSpartial	chr6	+	31926967	31929002	SKIV2L	213
ENST00000244645.3.uORF_AGG.3	-	PAp06346523	UTRonly	chr6	-	35109039	35108001	TCP11	198
ENST00000402886.3.uORF_AGG.1	-	PAp05613765	CDSpartial	chr6	-	35464676	35444206	TEAD3	522
ENST00000510325.2.uORF_AGG.12	-	PAp01608114,PAp04752131	UTRonly	chr6	+	36851127	36870070	C6orf89	225
ENST00000418175.1.uORF_AGG.1	-	PAp02230340,PAp06341457	UTRonly	chr6	+	42123200	42141116	GUCA1A	246
ENST00000418175.1.uORF_AGG.2	-	PAp02230340,PAp06341457	UTRonly	chr6	+	42123212	42141116	GUCA1A	234
ENST00000053469.4.uORF_AGG.4	-	PAp02230340,PAp06341457	UTRonly	chr6	+	42123239	42141116	GUCA1A	315
ENST00000394237.1.uORF_AGG.4	-	PAp06338797,PAp05746225,PAp06341457,PAp06341465	UTRonly	chr6	+	42123239	42130987	GUCA1A	423
ENST00000326965.6.uORF_AGG.3	-	PAp04402758	UTRonly	chr6	-	159466032	159462522	TAGAP	354
ENST00000326965.6.uORF_AGG.6	-	PAp04402758	UTRonly	chr6	-	159465232	159462522	TAGAP	228
ENST00000544255.1.uORF_AGG.1	ENST00000392168.2.uORF_AGG.1,ENST00000538530.1.uORF_AGG.1,ENST00000538128.1.uORF_AGG.1	PAp04925947,PAp05717826,PAp04860625,PAp05718358,PAp05718360,PAp02953354,PAp04860805,PAp03601520	UTRonly	chr6	-	160210563	160208887	TCP1	144
ENST00000537390.1.uORF_AGG.1	-	PAp04925947,PAp05717826,PAp04860625,PAp03601520,PAp05718360,PAp02953354,PAp05718358	UTRonly	chr6	-	160210563	160209688	TCP1	168
ENST00000538443.1.uORF_AGG.2	-	PAp04788348	UTRonly	chr7	+	32997126	33014830	FKBP9	318
ENST00000440166.1.uORF_AGG.1	-	PAp03601502,PAp05732216,PAp04781123	UTRonly	chr7	+	44084277	44092466	DBNL	144
ENST00000439044.1.uORF_AGG.3	-	PAp02394880	UTRonly	chr7	-	50800034	50778640	GRB10	114
ENST00000456890.1.uORF_AGG.16	-	PAp00803018	UTRonly	chr7	+	62809720	62809905	AC006455.1	186
ENST00000446813.1.uORF_AGG.22	ENST00000257622.4.uORF_AGG.22	PAp05521518	UTRonly	chr7	+	72361478	72396831	POM121	204
ENST00000416322.1.uORF_AGG.1	-	PAp02212654,PAp04870507,PAp00423760,PAp05664147,PAp04765568,PAp00028245,PAp00518373,PAp01039860	UTRonly	chr7	+	90013083	90014468	CLDN12	282
ENST00000416322.1.uORF_AGG.2	-	PAp02212654,PAp04870507,PAp00423760,PAp05664147,PAp04765568,PAp00028245,PAp00518373,PAp01039860	UTRonly	chr7	+	90013092	90014468	CLDN12	273
ENST00000292393.5.uORF_AGG.7	-	PAp02945788	UTRonly	chr7	-	99677175	99674915	ZNF3	159
ENST00000545943.1.uORF_AGG.1	ENST00000448563.1.uORF_AGG.1,ENST00000422497.1.uORF_AGG.1	PAp02557318	UTRonly	chr7	-	103848418	103842957	ORC5	267
ENST00000343213.2.uORF_AGG.1	-	PAp05757089	CDSpartial	chr7	+	116139828	116146175	CAV2	309
ENST00000420086.2.uORF_AGG.4	-	PAp00080181	UTRonly	chr7	+	127233866	127234977	FSCN3	261
ENST00000482320.1.uORF_AGG.6	-	PAp05022113,PAp01145413,PAp05717876,PAp01091061,PAp02956192	UTRonly	chr7	-	128694950	128681763	TNPO3	255
ENST00000482320.1.uORF_AGG.7	-	PAp05022113,PAp01145413,PAp05717876,PAp01091061,PAp02956192	UTRonly	chr7	-	128694947	128681763	TNPO3	252
ENST00000482320.1.uORF_AGG.10	-	PAp05022113,PAp01145413,PAp05717876,PAp01091061,PAp02956192	UTRonly	chr7	-	128694893	128681763	TNPO3	198
ENST00000519513.1.uORF_AGG.2	-	PAp03599093	CDSpartial	chr8	-	22526576	22488071	BIN3	90
ENST00000522915.1.uORF_AGG.1	ENST00000539095.1.uORF_AGG.1,ENST00000520486.1.uORF_AGG.2,ENST00000520202.1.uORF_AGG.1	PAp01164457	UTRonly	chr8	-	27630144	27610092	CCDC25	168
ENST00000542181.1.uORF_AGG.1	ENST00000523687.1.uORF_AGG.1	PAp02203324,PAp00753014,PAp00165863	UTRonly	chr8	+	27950639	27964248	ELP3	231
ENST00000519053.1.uORF_AGG.3	-	PAp04421554	UTRonly	chr8	+	95835612	95839510	INTS8	198
ENST00000519053.1.uORF_AGG.4	-	PAp04421554	UTRonly	chr8	+	95835657	95839510	INTS8	153
ENST00000523378.1.uORF_AGG.12	ENST00000396111.2.uORF_AGG.8	PAp06351158	CDSpartial	chr8	+	95993155	96047686	NDUFAF6	156
ENST00000396113.1.uORF_AGG.25	-	PAp06351158	CDSpartial	chr8	+	96035546	96047686	NDUFAF6	111
ENST00000519136.1.uORF_AGG.8	-	PAp06351158	UTRonly	chr8	+	95970376	96046300	NDUFAF6	201
ENST00000519136.1.uORF_AGG.9	-	PAp06351158	UTRonly	chr8	+	95970379	96046300	NDUFAF6	198
ENST00000519136.1.uORF_AGG.10	-	PAp06351158	UTRonly	chr8	+	95970406	96046300	NDUFAF6	171
ENST00000455950.2.uORF_AGG.1	ENST00000337004.4.uORF_AGG.1	PAp05803079	CDSpartial	chr8	+	97274251	97307381	PTDSS1	345
ENST00000455950.2.uORF_AGG.2	ENST00000337004.4.uORF_AGG.2	PAp05803079	CDSpartial	chr8	+	97274260	97307381	PTDSS1	336
ENST00000297579.5.uORF_AGG.2	-	PAp00003610,PAp00008859	UTRonly	chr8	+	104426979	104427167	DCAF13	189
ENST00000523152.1.uORF_AGG.5	-	PAp04706935	UTRonly	chr8	-	125551566	125551417	TATDN1	150
ENST00000381137.2.uORF_AGG.1	-	PAp01592714,PAp05210762,PAp05209774	CDSpartial	chr9	+	12693402	12704597	TYRP1	1107
ENST00000381137.2.uORF_AGG.2	-	PAp01592714,PAp05210762,PAp05210756,PAp05209774	CDSpartial	chr9	+	12693468	12704597	TYRP1	1041
ENST00000381137.2.uORF_AGG.3	-	PAp01592714,PAp05210762,PAp05209774	CDSpartial	chr9	+	12693964	12704597	TYRP1	978
ENST00000507285.1.uORF_AGG.2	-	PAp04414633,PAp04444105	UTRonly	chr9	-	15232342	15224494	TTC39B	219
ENST00000507285.1.uORF_AGG.5	-	PAp04414633,PAp04444105	UTRonly	chr9	-	15232264	15224494	TTC39B	141
ENST00000542071.1.uORF_AGG.13	ENST00000380530.1.uORF_AGG.13	PAp05745410,PAp06340480	UTRonly	chr9	-	19032936	18929050	FAM154A	252
ENST00000542071.1.uORF_AGG.15	ENST00000380530.1.uORF_AGG.15	PAp05745410,PAp06340480	UTRonly	chr9	-	19032918	18929050	FAM154A	234
ENST00000277141.6.uORF_AGG.4	-	PAp02202978,PAp05613477,PAp01872505,PAp05043996,PAp02253806,PAp05712011	UTRonly	chr9	-	88969187	88941380	ZCCHC6	1668
ENST00000357054.1.uORF_AGG.1	ENST00000411667.2.uORF_AGG.1,ENST00000375202.2.uORF_AGG.1,ENST00000375205.2.uORF_AGG.1,ENST00000395220.1.uORF_AGG.1	PAp02934404,PAp05048121,PAp05714822	UTRonly	chr9	+	100000808	100013835	CCDC180	198
ENST00000375202.2.uORF_AGG.2	ENST00000411667.2.uORF_AGG.2,ENST00000357054.1.uORF_AGG.2,ENST00000395220.1.uORF_AGG.2,ENST00000375205.2.uORF_AGG.2	PAp02934404,PAp05048121,PAp05714822	UTRonly	chr9	+	100000829	100013835	CCDC180	177
ENST00000538954.1.uORF_AGG.1	-	PAp04783070	UTRonly	chr9	-	124132498	124128516	STOM	102
ENST00000277462.5.uORF_AGG.3	-	PAp04450035,PAp03585385,PAp02909970,PAp01370612,PAp00132141,PAp05748714,PAp05032201	UTRonly	chr9	-	130890538	130887136	PTGES2	225
ENST00000372842.1.uORF_AGG.35	-	PAp04782303	UTRonly	chr9	+	131183088	131183357	CERCAM	270
ENST00000411852.1.uORF_AGG.5	-	PAp04782303	UTRonly	chr9	+	131183088	131183483	CERCAM	267
ENST00000539497.1.uORF_AGG.1	-	PAp04697305,PAp03598230	UTRonly	chr9	+	131549588	131559452	TBC1D13	261
ENST00000539497.1.uORF_AGG.2	-	PAp04697305,PAp03598230	UTRonly	chr9	+	131549594	131559452	TBC1D13	255
ENST00000539497.1.uORF_AGG.3	-	PAp04697305,PAp03598230	UTRonly	chr9	+	131549603	131559452	TBC1D13	246
ENST00000450050.2.uORF_AGG.2	-	PAp02907192,PAp02245655	CDSpartial	chr9	-	132404395	132401694	ASB6	324
ENST00000540523.1.uORF_AGG.1	-	PAp04751649,PAp04740364,PAp01673331,PAp04772181,PAp02246262	UTRonly	chr10	+	17686303	17730053	STAM	189
ENST00000483339.2.uORF_AGG.1	-	PAp06341156,PAp06341138	UTRonly	chr10	-	25304883	25284786	ENKUR	108
ENST00000546041.1.uORF_AGG.1	-	PAp01906358,PAp01906359,PAp02231131	CDSpartial	chr10	+	70883962	70893350	VPS26A	288
ENST00000546041.1.uORF_AGG.2	-	PAp01906358,PAp01906359,PAp02231131	CDSpartial	chr10	+	70883989	70893350	VPS26A	261
ENST00000546041.1.uORF_AGG.4	-	PAp01906358,PAp01906359,PAp02231131	CDSpartial	chr10	+	70884007	70893350	VPS26A	243
ENST00000541711.1.uORF_AGG.1	ENST00000489656.1.uORF_AGG.6	PAp01906358,PAp01906359,PAp02231131	UTRonly	chr10	+	70884007	70916801	VPS26A	219
ENST00000355577.3.uORF_AGG.1	-	PAp06351534,PAp06340230,PAp06350510,PAp06351369	UTRonly	chr10	-	75118583	75058853	TTC18	1617
ENST00000437629.2.uORF_AGG.2	-	PAp04804926	UTRonly	chr10	+	88854016	88854135	FAM35A	120
ENST00000437629.2.uORF_AGG.3	-	PAp04804926	UTRonly	chr10	+	88854019	88854135	FAM35A	117
ENST00000437629.2.uORF_AGG.5	-	PAp04804926	UTRonly	chr10	+	88854031	88854135	FAM35A	105
ENST00000437629.2.uORF_AGG.9	-	PAp04804926	UTRonly	chr10	+	88854052	88854135	FAM35A	84
ENST00000603742.1.uORF_AGG.1	ENST00000464969.2.uORF_AGG.1	PAp03934384,PAp04878057,PAp02208524,PAp00064165,PAp00064164,PAp02189237,PAp05458227,PAp04865556,PAp02559438,PAp04864102	UTRonly	chr10	+	103912165	103917251	NOLC1	225
ENST00000545684.1.uORF_AGG.1	-	PAp04755410,PAp03862639,PAp04893723,PAp04818750,PAp01040771,PAp02544994,PAp02405892,PAp04916545,PAp01796529,PAp03913469,PAp02629145,PAp05731616,PAp04792257	UTRonly	chr10	-	104262422	104248032	ACTR1A	132
ENST00000537197.1.uORF_AGG.3	ENST00000533495.1.uORF_AGG.3	PAp04525558,PAp04341193,PAp00140615,PAp04791827,PAp04997720	UTRonly	chr11	+	4137583	4141176	RRM1	252
ENST00000445086.2.uORF_AGG.3	-	PAp01762214	CDSpartial	chr11	-	6502484	6500113	ARFIP2	198
ENST00000278359.5.uORF_AGG.1	-	PAp05048415	CDSpartial	chr11	-	34937858	34916633	APIP	204
ENST00000427611.2.uORF_AGG.3	ENST00000532442.1.uORF_AGG.3	PAp05473779	CDSpartial	chr11	-	60010444	59992532	MS4A4E	243
ENST00000539891.1.uORF_AGG.2	-	PAp04780732,PAp03400951,PAp04862144,PAp04829447,PAp04782042,PAp04835811,PAp05609736,PAp03584463,PAp00744275,PAp04831592	UTRonly	chr11	+	62649286	62651496	SLC3A2	522
ENST00000539891.1.uORF_AGG.14	-	PAp03400951,PAp04782042,PAp04780732,PAp04835811,PAp00744275,PAp04831592	UTRonly	chr11	+	62650207	62651496	SLC3A2	201
ENST00000541089.1.uORF_AGG.9	ENST00000527850.1.uORF_AGG.9	PAp02921845	UTRonly	chr11	+	65029716	65034982	POLA2	162
ENST00000528220.1.uORF_AGG.3	-	PAp04655656,PAp04720123,PAp05182355,PAp04523106,PAp00001523,PAp02192052	CDSpartial	chr11	-	65488232	65487747	RNASEH2C	486
ENST00000503028.2.uORF_AGG.1	ENST00000421355.1.uORF_AGG.1	PAp04606620,PAp00560848,PAp04515165,PAp03595111,PAp00646040,PAp03148193,PAp04583055,PAp05751894,PAp04450087,PAp03157623,PAp00640623	CDSpartial	chr11	+	66384108	66407277	RBM4	528
ENST00000503028.2.uORF_AGG.2	ENST00000421355.1.uORF_AGG.2	PAp04606620,PAp00560848,PAp04515165,PAp03595111,PAp00646040,PAp03148193,PAp04583055,PAp05751894,PAp04450087,PAp03157623,PAp00640623	CDSpartial	chr11	+	66384111	66407277	RBM4	525
ENST00000514166.1.uORF_AGG.3	-	PAp04692158,PAp04502441	UTRonly	chr11	+	67056899	67057737	ANKRD13D	312
ENST00000514166.1.uORF_AGG.4	-	PAp04692158,PAp04502441	UTRonly	chr11	+	67056923	67057737	ANKRD13D	288
ENST00000504441.2.uORF_AGG.2	-	PAp03598394	UTRonly	chr11	+	73588040	73597984	PAAF1	126
ENST00000543814.1.uORF_AGG.1	-	PAp03598394	UTRonly	chr11	+	73588040	73598089	PAAF1	120
ENST00000533454.1.uORF_AGG.2	-	PAp00093941,PAp02244914	UTRonly	chr11	+	75641955	75724020	UVRAG	519
ENST00000522307.1.uORF_AGG.8	-	PAp01606504	UTRonly	chr11	+	117947982	117973824	TMPRSS4	132
ENST00000419778.2.uORF_AGG.1	ENST00000537851.1.uORF_AGG.1	PAp01800414	UTRonly	chr12	+	2921879	2929326	ITFG2	219
ENST00000542548.1.uORF_AGG.1	ENST00000540929.1.uORF_AGG.1	PAp01800405,PAp04418171,PAp01800410,PAp01800414,PAp01053392	CDSpartial	chr12	+	2921879	2927481	ITFG2	492
ENST00000545962.1.uORF_AGG.1	ENST00000539084.1.uORF_AGG.1	PAp02462463	CDSpartial	chr12	+	6604256	6619837	NCAPD2	255
ENST00000542724.1.uORF_AGG.3	-	PAp01528097	CDSpartial	chr12	-	66563749	66547147	TMBIM4	159
ENST00000545407.1.uORF_AGG.1	ENST00000534930.1.uORF_AGG.1	PAp01528097	CDSpartial	chr12	-	66563749	66563099	TMBIM4	150
ENST00000359019.4.uORF_AGG.8	-	PAp06320505	CDSpartial	chr12	+	77157666	77199111	ZDHHC17	459
ENST00000359019.4.uORF_AGG.10	-	PAp06320505	CDSpartial	chr12	+	77157879	77199111	ZDHHC17	246
ENST00000359019.4.uORF_AGG.11	ENST00000546778.1.uORF_AGG.1	PAp06320505	CDSpartial	chr12	+	77157888	77199111	ZDHHC17	237
ENST00000359019.4.uORF_AGG.12	ENST00000546778.1.uORF_AGG.2	PAp06320505	CDSpartial	chr12	+	77157906	77199111	ZDHHC17	219
ENST00000359019.4.uORF_AGG.13	ENST00000546778.1.uORF_AGG.3	PAp06320505	CDSpartial	chr12	+	77157915	77199111	ZDHHC17	210
ENST00000359019.4.uORF_AGG.14	ENST00000546778.1.uORF_AGG.4	PAp06320505	CDSpartial	chr12	+	77157918	77199111	ZDHHC17	207
ENST00000359019.4.uORF_AGG.15	ENST00000546778.1.uORF_AGG.5	PAp06320505	CDSpartial	chr12	+	77157921	77199111	ZDHHC17	204
ENST00000359019.4.uORF_AGG.16	ENST00000546778.1.uORF_AGG.6	PAp06320505	CDSpartial	chr12	+	77157924	77199111	ZDHHC17	201
ENST00000525566.1.uORF_AGG.1	ENST00000429002.2.uORF_AGG.1	PAp05199200,PAp05747424,PAp04602254,PAp04657395,PAp03601293,PAp04804607,PAp02918627,PAp02523540,PAp04664813,PAp00028811,PAp04924689,PAp02241919,PAp05179844,PAp04561519,PAp00132452,PAp04865500,PAp02552076,PAp02268448,PAp04899628,PAp04753579,PAp04451989,PAp02990412,PAp04796790,PAp02181042,PAp05735912,PAp04923609,PAp05696729,PAp05450380,PAp04621953,PAp00740031,PAp02544082,PAp05734606,PAp04913778,PAp…	CDSpartial	chr12	+	104609566	104742193	TXNRD1	1959
ENST00000526691.1.uORF_AGG.14	ENST00000388854.3.uORF_AGG.10	PAp05199200,PAp05747424,PAp04602254,PAp04657395,PAp03601293,PAp04804607,PAp02918627,PAp02523540,PAp04664813,PAp00028811,PAp04924689,PAp02241919,PAp05179844,PAp04561519,PAp00132452,PAp04865500,PAp02552076,PAp02268448,PAp04899628,PAp04753579,PAp04451989,PAp02990412,PAp04796790,PAp02181042,PAp05735912,PAp04923609,PAp05696729,PAp05450380,PAp04621953,PAp00740031,PAp02544082,PAp05734606,PAp04913778,PAp…	CDSpartial	chr12	+	104681064	104742193	TXNRD1	1701
ENST00000529784.1.uORF_AGG.3	-	PAp00497132,PAp04886193,PAp03601293,PAp04811555,PAp04899628	UTRonly	chr12	+	104681146	104703569	TXNRD1	207
ENST00000524698.1.uORF_AGG.1	ENST00000542918.1.uORF_AGG.1	PAp05199200,PAp05747424,PAp04602254,PAp04657395,PAp03601293,PAp04804607,PAp02918627,PAp02523540,PAp04664813,PAp00028811,PAp04924689,PAp02241919,PAp05179844,PAp04561519,PAp00132452,PAp04865500,PAp02552076,PAp02268448,PAp04899628,PAp04753579,PAp04451989,PAp02990412,PAp04796790,PAp02181042,PAp05735912,PAp04923609,PAp05696729,PAp05450380,PAp04621953,PAp00740031,PAp02544082,PAp05734606,PAp04913778,PAp…	CDSpartial	chr12	+	104681146	104742193	TXNRD1	1704
ENST00000547995.1.uORF_AGG.1	-	PAp05714515,PAp05721387	UTRonly	chr12	+	108079671	108082234	PWP1	84
ENST00000266839.5.uORF_AGG.1	ENST00000503497.3.uORF_AGG.1	PAp04750873,PAp06344493	CDSpartial	chr12	-	110011309	110004816	MMAB	471
ENST00000397506.3.uORF_AGG.1	-	PAp06332013	UTRonly	chr12	-	120657171	120654515	PXN	567
ENST00000397506.3.uORF_AGG.2	-	PAp06332013	UTRonly	chr12	-	120657156	120654515	PXN	552
ENST00000535236.1.uORF_AGG.4	-	PAp05031381,PAp02413883	UTRonly	chr12	+	132195715	132196296	SFSWAP	582
ENST00000535236.1.uORF_AGG.6	-	PAp05031381,PAp02413883	UTRonly	chr12	+	132195745	132196296	SFSWAP	552
ENST00000399762.2.uORF_AGG.5	-	PAp01567039,PAp05217593	CDSpartial	chr13	-	26793798	26788784	RNF6	543
ENST00000399762.2.uORF_AGG.6	-	PAp01567039,PAp05217593	CDSpartial	chr13	-	26793789	26788784	RNF6	534
ENST00000378697.1.uORF_AGG.1	-	PAp04785767,PAp03598736,PAp05713568	UTRonly	chr13	-	47367533	47364790	ESD	84
ENST00000342657.3.uORF_AGG.9	-	PAp02230168	UTRonly	chr13	+	53203415	53211484	HNRNPA1L2	198
ENST00000469877.1.uORF_AGG.2	ENST00000544132.1.uORF_AGG.2	PAp01606623	CDSpartial	chr13	+	111806066	111870039	ARHGEF7	189
ENST00000555209.1.uORF_AGG.4	-	PAp03096490	UTRonly	chr14	-	23388251	23374350	RBM23	465
ENST00000397260.3.uORF_AGG.2	-	PAp01649482	CDSpartial	chr14	-	23821971	23818501	SLC22A17	756
ENST00000557277.1.uORF_AGG.1	-	PAp03124474	CDSpartial	chr14	-	65569334	65544130	MAX	384
ENST00000553948.1.uORF_AGG.1	-	PAp02955783,PAp04697309	UTRonly	chr14	-	91282711	91247223	TTC7B	372
ENST00000546474.1.uORF_AGG.15	-	PAp04594905	UTRonly	chr14	-	105781439	105781302	BRF1	138
ENST00000558858.1.uORF_AGG.2	-	PAp02279562	CDSpartial	chr15	-	40630175	40628017	C15orf52	375
ENST00000409481.1.uORF_AGG.1	-	PAp04404155,PAp02544075,PAp02977941,PAp04402969,PAp04410533,PAp05613584	UTRonly	chr15	-	43960292	43942052	CATSPER2	219
ENST00000418702.2.uORF_AGG.1	ENST00000567060.1.uORF_AGG.1	PAp00496256,PAp01819497	CDSpartial	chr15	-	68521952	68502038	CLN6	348
ENST00000449901.2.uORF_AGG.2	ENST00000567118.1.uORF_AGG.2	PAp05191362,PAp06340334,PAp06339028,PAp02903330,PAp04763827,PAp05747417,PAp06348328	CDSpartial	chr15	-	72513579	72502764	PKM	294
ENST00000449901.2.uORF_AGG.3	ENST00000567118.1.uORF_AGG.3	PAp05191362,PAp06340334,PAp06339028,PAp02903330,PAp04763827,PAp05747417,PAp06348328	CDSpartial	chr15	-	72513573	72502764	PKM	288
ENST00000429918.2.uORF_AGG.1	ENST00000566672.1.uORF_AGG.1	PAp04531404,PAp02244861,PAp00032044,PAp04541554,PAp02146662	CDSpartial	chr15	-	72668331	72643556	HEXA	450
ENST00000558176.1.uORF_AGG.4	-	PAp03603479	UTRonly	chr15	+	77713318	77750842	HMG20A	126
ENST00000560418.1.uORF_AGG.1	-	PAp04927850,PAp00486711,PAp04916197,PAp04767824,PAp04909306,PAp03602074	UTRonly	chr15	+	90931532	90969361	IQGAP1	117
ENST00000535843.1.uORF_AGG.12	ENST00000574755.1.uORF_AGG.12	PAp01370290,PAp02955321	CDSpartial	chr15	-	91565518	91557086	VPS33B	282
ENST00000344791.2.uORF_AGG.3	-	PAp01572743	CDSpartial	chr15	-	100273173	100271613	LYSMD4	345
ENST00000565677.1.uORF_AGG.4	-	PAp05714542	UTRonly	chr16	+	730325	731206	STUB1	504
ENST00000445910.1.uORF_AGG.3	-	PAp04529727,PAp00759384,PAp04467049,PAp04475943,PAp04481090,PAp04460963,PAp04511604,PAp04503050,PAp04529409,PAp04460938,PAp04529415,PAp04715399,PAp04481830,PAp04491473,PAp06145299,PAp04460955,PAp04529843,PAp00558980,PAp04528565	CDSpartial	chr16	-	1280165	1279193	TPSB2	501
ENST00000361871.3.uORF_AGG.1	-	PAp01532110,PAp04715787	CDSpartial	chr16	-	1993319	1990813	MSRB1	447
ENST00000361871.3.uORF_AGG.2	-	PAp01532110,PAp04715787	CDSpartial	chr16	-	1993316	1990813	MSRB1	444
ENST00000361871.3.uORF_AGG.3	-	PAp01532110,PAp04715787	CDSpartial	chr16	-	1993298	1990813	MSRB1	426
ENST00000572393.1.uORF_AGG.1	-	PAp03480906	CDSpartial	chr16	-	4313721	4311835	TFAP4	435
ENST00000572393.1.uORF_AGG.2	-	PAp03480906	CDSpartial	chr16	-	4313670	4311835	TFAP4	384
ENST00000573051.1.uORF_AGG.2	-	PAp04367455,PAp02548117,PAp05227267,PAp02601510,PAp03601272	CDSpartial	chr16	+	14294205	14304111	MKL2	153
ENST00000544670.1.uORF_AGG.3	-	PAp05469877,PAp04565425,PAp04813420,PAp00501503,PAp02206111,PAp04573548	CDSpartial	chr16	+	19566641	19584463	C16orf62	288
ENST00000564542.1.uORF_AGG.3	-	PAp02926195,PAp05201865	UTRonly	chr16	-	22441232	22433511	CDR2	141
ENST00000564542.1.uORF_AGG.4	-	PAp02926195,PAp05201865	UTRonly	chr16	-	22441202	22433511	CDR2	111
ENST00000563573.1.uORF_AGG.4	-	PAp02926195,PAp05201865	UTRonly	chr16	-	22441232	22361164	CDR2	123
ENST00000563573.1.uORF_AGG.5	-	PAp02926195,PAp05201865	UTRonly	chr16	-	22441202	22361164	CDR2	93
ENST00000450388.3.uORF_AGG.2	-	PAp04602768	CDSpartial	chr16	+	57702257	57712097	GPR97	225
ENST00000422611.2.uORF_AGG.2	-	PAp03478035,PAp01432164	CDSpartial	chr16	-	68002561	67995521	SLC12A4	309
ENST00000519970.1.uORF_AGG.2	ENST00000481756.3.uORF_AGG.2,ENST00000521179.1.uORF_AGG.2,ENST00000557349.1.uORF_AGG.2	PAp04367455,PAp02548117,PAp05227267,PAp02601510,PAp03601272	CDSpartial	chr17	-	15466771	15450444	TVP23C	123
ENST00000577397.1.uORF_AGG.9	-	PAp02395067,PAp05196705,PAp05604339,PAp03150282,PAp02395788	UTRonly	chr17	+	16320980	16330186	TRPV2	642
ENST00000536149.1.uORF_AGG.14	ENST00000354059.4.uORF_AGG.14,ENST00000481427.2.uORF_AGG.4,ENST00000495214.1.uORF_AGG.3	PAp01651027	UTRonly	chr17	-	34328537	34324803	CCL14	348
ENST00000536149.1.uORF_AGG.15	ENST00000354059.4.uORF_AGG.15,ENST00000481427.2.uORF_AGG.5,ENST00000495214.1.uORF_AGG.4	PAp01651027	UTRonly	chr17	-	34328534	34324803	CCL14	345
ENST00000413318.1.uORF_AGG.12	ENST00000416895.1.uORF_AGG.12,ENST00000456066.2.uORF_AGG.10	PAp05805170,PAp02394639	UTRonly	chr17	-	35766419	35646424	ACACA	375
ENST00000413318.1.uORF_AGG.13	ENST00000416895.1.uORF_AGG.13,ENST00000456066.2.uORF_AGG.11	PAp05805170,PAp02394639	UTRonly	chr17	-	35766407	35646424	ACACA	363
ENST00000413318.1.uORF_AGG.14	ENST00000416895.1.uORF_AGG.14,ENST00000456066.2.uORF_AGG.12	PAp05805170,PAp02394639	UTRonly	chr17	-	35766392	35646424	ACACA	348
ENST00000433206.2.uORF_AGG.1	ENST00000585841.1.uORF_AGG.1	PAp00433216,PAp03888636	CDSpartial	chr17	+	37026287	37054716	LASP1	372
ENST00000433206.2.uORF_AGG.2	ENST00000585841.1.uORF_AGG.2	PAp00433216,PAp03888636	CDSpartial	chr17	+	37026293	37054716	LASP1	366
ENST00000433206.2.uORF_AGG.3	ENST00000585841.1.uORF_AGG.3	PAp00433216,PAp03888636	CDSpartial	chr17	+	37026296	37054716	LASP1	363
ENST00000433206.2.uORF_AGG.6	ENST00000585841.1.uORF_AGG.6	PAp00433216,PAp03888636	CDSpartial	chr17	+	37026395	37054716	LASP1	264
ENST00000549132.1.uORF_AGG.1	ENST00000329168.3.uORF_AGG.1	PAp04927854	CDSpartial	chr17	-	41738929	41719315	MEOX1	582
ENST00000434000.1.uORF_AGG.1	ENST00000587228.1.uORF_AGG.1	PAp03124527,PAp03171612	UTRonly	chr17	-	42580756	42544471	GPATCH8	150
ENST00000544892.1.uORF_AGG.1	ENST00000506401.2.uORF_AGG.1	PAp02158804,PAp00132937,PAp00097015	CDSpartial	chr17	+	48133350	48148222	ITGA3	462
ENST00000348161.4.uORF_AGG.1	-	PAp03598438	UTRonly	chr17	+	52978191	52982866	TOM1L1	111
ENST00000455107.2.uORF_AGG.5	-	PAp04750905	UTRonly	chr17	-	72868930	72866196	FDXR	165
ENST00000447371.2.uORF_AGG.1	ENST00000581104.1.uORF_AGG.1	PAp02379232,PAp05737661,PAp02164117,PAp05039760,PAp02169949,PAp04749739,PAp02262818,PAp02279827,PAp02402138,PAp02279815,PAp04755596	CDSpartial	chr17	+	73201836	73221232	NUP85	531
ENST00000409963.3.uORF_AGG.11	-	PAp03120550,PAp00516319,PAp04811426,PAp02904941,PAp05022960	UTRonly	chr17	-	73901808	73900357	MRPL38	288
ENST00000586622.1.uORF_AGG.10	ENST00000588460.1.uORF_AGG.5	PAp05032509	UTRonly	chr17	+	74732666	74733031	MFSD11	366
ENST00000586622.1.uORF_AGG.12	ENST00000588460.1.uORF_AGG.7	PAp05032509	UTRonly	chr17	+	74732819	74733031	MFSD11	213
ENST00000588460.1.uORF_AGG.3	ENST00000586622.1.uORF_AGG.8	PAp05032509	UTRonly	chr17	+	74732585	74733031	MFSD11	447
ENST00000539314.1.uORF_AGG.1	ENST00000574897.1.uORF_AGG.1	PAp04558079,PAp01083634,PAp04738907,PAp03610545,PAp05729675,PAp04796558,PAp00745288,PAp01909765,PAp02159639,PAp02220549,PAp04871076	UTRonly	chr17	-	79604061	79575827	NPLOC4	513
ENST00000539314.1.uORF_AGG.4	ENST00000574897.1.uORF_AGG.4	PAp04558079,PAp01083634,PAp04738907,PAp03610545,PAp05729675,PAp04796558,PAp00745288,PAp01909765,PAp00080081,PAp02159639,PAp02220549,PAp04871076	UTRonly	chr17	-	79604019	79575827	NPLOC4	471
ENST00000589180.1.uORF_AGG.1	-	PAp02337278	CDSpartial	chr18	+	32557017	32677497	MAPRE2	204
ENST00000538170.2.uORF_AGG.2	-	PAp01877966,PAp04775427	CDSpartial	chr18	+	32621396	32677458	MAPRE2	279
ENST00000538170.2.uORF_AGG.4	-	PAp01877966,PAp04775427	CDSpartial	chr18	+	32621423	32677458	MAPRE2	252
ENST00000543923.1.uORF_AGG.1	ENST00000592611.1.uORF_AGG.1	PAp04410189,PAp03156488	CDSpartial	chr18	+	34409069	34465528	KIAA1328	279
ENST00000540155.1.uORF_AGG.13	ENST00000587807.1.uORF_AGG.13	PAp01049622	UTRonly	chr18	-	54305674	54293483	TXNL1	213
ENST00000423481.2.uORF_AGG.2	ENST00000586807.1.uORF_AGG.2	PAp02952900	CDSpartial	chr18	-	55288964	55274547	NARS	426
ENST00000469144.1.uORF_AGG.3	-	PAp05616484,PAp01898230,PAp04425292,PAp04425716,PAp04403759,PAp02601250,PAp06370133,PAp04411381,PAp04421981	UTRonly	chr19	+	1276101	1278776	C19orf24	120
ENST00000381935.3.uORF_AGG.1	ENST00000600938.1.uORF_AGG.1,ENST00000599365.1.uORF_AGG.1	PAp03601188	CDSpartial	chr19	-	4182539	4179218	SIRT6	135
ENST00000539278.1.uORF_AGG.56	-	PAp02264790,PAp02388236	UTRonly	chr19	-	7965847	7965716	AC010336.1	132
ENST00000539278.1.uORF_AGG.57	-	PAp02264790,PAp02388236	UTRonly	chr19	-	7965829	7965716	AC010336.1	114
ENST00000588848.1.uORF_AGG.6	-	PAp02587487,PAp04501688	UTRonly	chr19	-	13260932	13260420	STX10	513
ENST00000588848.1.uORF_AGG.11	-	PAp02587487,PAp04501688	UTRonly	chr19	-	13260815	13260420	STX10	396
ENST00000588848.1.uORF_AGG.12	-	PAp02587487,PAp04501688	UTRonly	chr19	-	13260767	13260420	STX10	348
ENST00000600252.1.uORF_AGG.27	-	PAp05613849,PAp03095367,PAp04363721	UTRonly	chr19	+	15220412	15221233	SYDE1	822
ENST00000438170.2.uORF_AGG.1	ENST00000595858.1.uORF_AGG.1,ENST00000598972.1.uORF_AGG.1	PAp05671708,PAp03119149,PAp02268795	CDSpartial	chr19	+	19030548	19032751	DDX49	504
ENST00000392204.2.uORF_AGG.2	-	PAp02564422	UTRonly	chr19	+	36036543	36036722	TMEM147	180
ENST00000607517.1.uORF_AGG.1	-	PAp02567517	CDSpartial	chr19	+	43857813	43865323	CD177	843
ENST00000529836.1.uORF_AGG.1	-	PAp02188367	UTRonly	chr19	+	50180780	50183467	PRMT1	204
ENST00000529836.1.uORF_AGG.4	-	PAp02188367	UTRonly	chr19	+	50180831	50183467	PRMT1	153
ENST00000382181.2.uORF_AGG.12	-	PAp01804414	CDSpartial	chr20	+	389377	402833	RBCK1	699
ENST00000542646.1.uORF_AGG.2	-	PAp04521666,PAp04516521	CDSpartial	chr20	+	3713332	3729006	HSPA12B	744
ENST00000542646.1.uORF_AGG.3	-	PAp04521666,PAp04516521	CDSpartial	chr20	+	3713350	3729006	HSPA12B	726
ENST00000542646.1.uORF_AGG.5	-	PAp04521666,PAp04516521	CDSpartial	chr20	+	3719309	3729006	HSPA12B	630
ENST00000450570.1.uORF_AGG.3	-	PAp05032801	CDSpartial	chr20	+	5107736	5157313	CDS2	177
ENST00000379062.4.uORF_AGG.1	-	PAp05032801	CDSpartial	chr20	+	5107736	5159501	CDS2	99
ENST00000357236.4.uORF_AGG.8	-	PAp04408483	CDSpartial	chr20	-	18447644	18432580	DZANK1	594
ENST00000541713.1.uORF_AGG.2	-	PAp04602802,PAp04721942,PAp04895755	UTRonly	chr20	+	49126957	49181565	PTPN1	231
ENST00000610033.1.uORF_AGG.2	-	PAp04444310,PAp04367542,PAp04407917,PAp05519306	CDSpartial	chr20	-	50159203	50140122	NFATC2	309
ENST00000610033.1.uORF_AGG.3	-	PAp04444310,PAp04367542,PAp04407917,PAp05519306	CDSpartial	chr20	-	50159188	50140122	NFATC2	294
ENST00000610033.1.uORF_AGG.5	-	PAp04444310,PAp04367542,PAp04407917,PAp05519306	CDSpartial	chr20	-	50159146	50140122	NFATC2	252
ENST00000610033.1.uORF_AGG.6	-	PAp04444310,PAp04367542,PAp04407917,PAp05519306	CDSpartial	chr20	-	50159104	50140122	NFATC2	210
ENST00000309546.3.uORF_AGG.1	-	PAp06352589	CDSpartial	chr20	+	62368000	62369833	LIME1	648
ENST00000540844.1.uORF_AGG.1	-	PAp04860327,PAp03596565,PAp04805679,PAp04839098,PAp02266443,PAp05737061,PAp04833074,PAp04867749	CDSpartial	chr21	-	30445920	30439911	CCT8	276
ENST00000398137.1.uORF_AGG.2	-	PAp02564281,PAp01815773	UTRonly	chr21	-	44527658	44520601	U2AF1	282
ENST00000413389.2.uORF_AGG.55	ENST00000415388.1.uORF_AGG.48	PAp06357216	CDSpartial	chr22	+	24891276	24898118	UPB1	225
ENST00000413389.2.uORF_AGG.58	ENST00000415388.1.uORF_AGG.51	PAp06357216	CDSpartial	chr22	+	24891330	24898118	UPB1	171
ENST00000412985.1.uORF_AGG.1	ENST00000412277.2.uORF_AGG.1	PAp04577737	UTRonly	chr22	+	31518971	31520876	INPP5J	303
ENST00000412985.1.uORF_AGG.2	ENST00000412277.2.uORF_AGG.2,ENST00000405300.1.uORF_AGG.1	PAp04577737	UTRonly	chr22	+	31518980	31520876	INPP5J	294
ENST00000420017.1.uORF_AGG.1	-	PAp04577737	CDSpartial	chr22	+	31518971	31522465	INPP5J	321
ENST00000420017.1.uORF_AGG.2	-	PAp04577737	CDSpartial	chr22	+	31518980	31522465	INPP5J	312
ENST00000400294.2.uORF_AGG.1	-	PAp04577737	UTRonly	chr22	+	31518980	31521825	INPP5J	195
ENST00000426256.2.uORF_AGG.6	-	PAp01588245	CDSpartial	chr22	+	31583078	31592972	RNF185	249
ENST00000444518.2.uORF_AGG.2	ENST00000418170.1.uORF_AGG.2	PAp01647192	UTRonly	chr22	+	35658336	35659994	HMGXB4	327
ENST00000444518.2.uORF_AGG.3	ENST00000418170.1.uORF_AGG.3	PAp01647192	UTRonly	chr22	+	35658366	35659994	HMGXB4	297
ENST00000444518.2.uORF_AGG.4	ENST00000418170.1.uORF_AGG.4	PAp01647192	UTRonly	chr22	+	35658375	35659994	HMGXB4	288
ENST00000455359.1.uORF_AGG.1	-	PAp01647192	UTRonly	chr22	+	35653523	35659994	HMGXB4	276
ENST00000400206.2.uORF_AGG.1	-	PAp06337038	CDSpartial	chr22	-	38794471	38699203	CSNK1E	537
ENST00000400206.2.uORF_AGG.2	-	PAp06337038	CDSpartial	chr22	-	38794459	38699203	CSNK1E	525
ENST00000342894.3.uORF_AGG.3	-	PAp06348599,PAp06350907	CDSpartial	chr22	+	45809759	45813493	RIBC2	231
ENST00000493677.1.uORF_AGG.2	-	PAp01571379,PAp04695915	UTRonly	chrX	-	13835107	13825886	GPM6B	186
ENST00000493677.1.uORF_AGG.3	-	PAp01571379,PAp04695915	UTRonly	chrX	-	13835089	13825886	GPM6B	168
ENST00000493677.1.uORF_AGG.4	-	PAp01571379,PAp04695915	UTRonly	chrX	-	13835083	13825886	GPM6B	162
ENST00000493677.1.uORF_AGG.5	-	PAp01571379,PAp04695915	UTRonly	chrX	-	13835080	13825886	GPM6B	159
ENST00000415881.2.uORF_AGG.1	-	PAp00921253,PAp05793233,PAp04606801,PAp04876216,PAp01800716,PAp04610590,PAp04888455,PAp04417959,PAp00132670,PAp06323909,PAp05663614,PAp03601116,PAp03304785,PAp04623146,PAp03598261,PAp04620274,PAp04752722,PAp05724399	UTRonly	chrX	+	21958916	21990631	SMS	204
ENST00000427190.1.uORF_AGG.1	ENST00000481024.1.uORF_AGG.1	PAp06348506,PAp04374080,PAp05748248,PAp00803620,PAp06348401,PAp04020463,PAp05131608,PAp01521007,PAp06350887,PAp06350877	UTRonly	chrX	+	30671613	30692468	GK	351
ENST00000377018.2.uORF_AGG.8	-	PAp04499752,PAp00010143	CDSpartial	chrX	+	47444559	47444813	TIMP1	255
ENST00000373657.1.uORF_AGG.1	-	PAp05518140,PAp00425672	UTRonly	chrX	-	71458767	71457759	ERCC6L	114
ENST00000263032.1.uORF_AGG.6	ENST00000361708.2.uORF_AGG.6,ENST00000537026.1.uORF_AGG.6,ENST00000372803.1.uORF_AGG.6,ENST00000493509.1.uORF_AGG.6,ENST00000332614.2.uORF_AGG.6,ENST00000361330.1.uORF_AGG.6	PAp06317390	UTRonly	chrX	-	101098203	101097825	NXF5	153
ENST00000537026.1.uORF_AGG.3	ENST00000361708.2.uORF_AGG.3,ENST00000263032.1.uORF_AGG.3,ENST00000493509.1.uORF_AGG.3,ENST00000372803.1.uORF_AGG.3,ENST00000332614.2.uORF_AGG.3,ENST00000361330.1.uORF_AGG.3	PAp06317390	UTRonly	chrX	-	101098245	101097825	NXF5	195
ENST00000425644.1.uORF_AGG.1	-	PAp04733907,PAp04733140	CDSpartial	chrX	-	102347999	102334781	NXF3	1062
ENST00000427365.2.uORF_AGG.1	-	PAp05787658	UTRonly	chrX	-	153059799	153055711	IDH3G	192
ENST00000423400.1.uORF_ACG.4	-	PAp04510349	UTRonly	chr1	-	11863598	11863458	MTHFR	141
ENST00000339303.5.uORF_ACG.18	-	PAp05698048	UTRonly	chr16	-	18437740	18434458	NPIPA8	1092
ENST00000339303.5.uORF_ACG.19	-	PAp05698048	UTRonly	chr16	-	18437734	18434458	NPIPA8	1086
ENST00000588460.1.uORF_ACG.4	ENST00000586622.1.uORF_ACG.8	PAp05032509	UTRonly	chr17	+	74732558	74733031	MFSD11	474
ENST00000588460.1.uORF_ACG.6	ENST00000586622.1.uORF_ACG.10	PAp05032509	UTRonly	chr17	+	74732720	74733031	MFSD11	312
ENST00000450482.1.uORF_ACG.3	-	PAp01537613	UTRonly	chr20	+	60729435	60733808	SS18L1	168
ENST00000423400.1.uORF_CTG.41	-	PAp04510349	UTRonly	chr1	-	11863679	11863458	MTHFR	222
ENST00000423400.1.uORF_CTG.46	-	PAp04510349	UTRonly	chr1	-	11863580	11863458	MTHFR	123
ENST00000535833.1.uORF_CTG.2	ENST00000480687.1.uORF_CTG.2	PAp01542677,PAp02955162,PAp00638596,PAp01899424,PAp03892540,PAp04543315,PAp04583586,PAp00444408,PAp05159571,PAp04644325,PAp05714242,PAp00423814,PAp00498924,PAp01435886,PAp02184656,PAp04500738,PAp02401094,PAp04637130,PAp02248147,PAp01899394,PAp04474538,PAp05171887,PAp04514584	UTRonly	chr3	-	49761330	49759185	AMIGO3	1146
ENST00000429646.2.uORF_CTG.73	-	PAp03316570,PAp06340730	CDSpartial	chr4	+	8605678	8612973	CPZ	840
ENST00000610247.1.uORF_CTG.2	-	PAp05027188	UTRonly	chr7	+	99933793	99935849	PILRB	216
ENST00000610247.1.uORF_CTG.3	-	PAp05027188	UTRonly	chr7	+	99933817	99935849	PILRB	192
ENST00000372842.1.uORF_CTG.32	-	PAp04782303	UTRonly	chr9	+	131183064	131183357	CERCAM	294
ENST00000535236.1.uORF_CTG.2	-	PAp05031381,PAp02413883	UTRonly	chr12	+	132195754	132196296	SFSWAP	543
ENST00000546474.1.uORF_CTG.9	-	PAp04594905	UTRonly	chr14	-	105781523	105781302	BRF1	222
ENST00000546474.1.uORF_CTG.11	-	PAp04594905	UTRonly	chr14	-	105781472	105781302	BRF1	171
ENST00000361871.3.uORF_CTG.1	-	PAp01532110,PAp04715787	CDSpartial	chr16	-	1993322	1990813	MSRB1	450
ENST00000339303.5.uORF_CTG.20	-	PAp05698048	UTRonly	chr16	-	18437788	18434458	NPIPA8	1140
ENST00000339303.5.uORF_CTG.21	-	PAp05698048	UTRonly	chr16	-	18437782	18434458	NPIPA8	1134
ENST00000339303.5.uORF_CTG.22	-	PAp05698048	UTRonly	chr16	-	18437767	18434458	NPIPA8	1119
ENST00000339303.5.uORF_CTG.23	-	PAp05698048	UTRonly	chr16	-	18437737	18434458	NPIPA8	1089
ENST00000339303.5.uORF_CTG.24	-	PAp05698048	UTRonly	chr16	-	18437728	18434458	NPIPA8	1080
ENST00000339303.5.uORF_CTG.27	-	PAp05698048	UTRonly	chr16	-	18437686	18434458	NPIPA8	1038
ENST00000339303.5.uORF_CTG.28	-	PAp05698048	UTRonly	chr16	-	18437665	18434458	NPIPA8	1017
ENST00000339303.5.uORF_CTG.29	-	PAp05698048	UTRonly	chr16	-	18437638	18434458	NPIPA8	990
ENST00000600252.1.uORF_CTG.9	-	PAp05613849,PAp03095367,PAp04363721	UTRonly	chr19	+	15219833	15221233	SYDE1	1401
ENST00000600252.1.uORF_CTG.10	-	PAp05613849,PAp03095367,PAp04363721	UTRonly	chr19	+	15219860	15221233	SYDE1	1374
ENST00000600252.1.uORF_CTG.26	-	PAp05613849,PAp03095367,PAp04363721	UTRonly	chr19	+	15220493	15221233	SYDE1	741
ENST00000607517.1.uORF_CTG.1	-	PAp02567517	CDSpartial	chr19	+	43857825	43865323	CD177	831
ENST00000607517.1.uORF_CTG.2	-	PAp02567517	CDSpartial	chr19	+	43857828	43865323	CD177	828
ENST00000541990.1.uORF_GTG.6	-	PAp04380268,PAp04374892,PAp04379552,PAp04530625	UTRonly	chr1	-	155175990	155173328	THBS3	267
ENST00000535833.1.uORF_GTG.2	ENST00000480687.1.uORF_GTG.3	PAp01542677,PAp02955162,PAp00638596,PAp01899424,PAp03892540,PAp04543315,PAp04583586,PAp00444408,PAp05159571,PAp04644325,PAp05714242,PAp00423814,PAp00498924,PAp01435886,PAp04500738,PAp02401094,PAp04637130,PAp02248147,PAp01899394,PAp04474538,PAp05171887,PAp04514584	UTRonly	chr3	-	49761339	49759185	AMIGO3	1155
ENST00000610247.1.uORF_GTG.2	-	PAp05027188	UTRonly	chr7	+	99933772	99935849	PILRB	237
ENST00000610247.1.uORF_GTG.6	-	PAp05027188	UTRonly	chr7	+	99933880	99935849	PILRB	129
ENST00000546474.1.uORF_GTG.9	-	PAp04594905	UTRonly	chr14	-	105781580	105781302	BRF1	279
ENST00000546474.1.uORF_GTG.10	-	PAp04594905	UTRonly	chr14	-	105781412	105781302	BRF1	111
ENST00000339303.5.uORF_GTG.33	-	PAp05698048	UTRonly	chr16	-	18437785	18434458	NPIPA8	1137
ENST00000339303.5.uORF_GTG.34	-	PAp05698048	UTRonly	chr16	-	18437770	18434458	NPIPA8	1122
ENST00000339303.5.uORF_GTG.35	-	PAp05698048	UTRonly	chr16	-	18437731	18434458	NPIPA8	1083
ENST00000339303.5.uORF_GTG.36	-	PAp05698048	UTRonly	chr16	-	18437629	18434458	NPIPA8	981
ENST00000339303.5.uORF_GTG.37	-	PAp05698048	UTRonly	chr16	-	18437608	18434458	NPIPA8	960
ENST00000586622.1.uORF_GTG.3	ENST00000588460.1.uORF_GTG.3	PAp05032509	UTRonly	chr17	+	74732738	74733031	MFSD11	294
ENST00000588460.1.uORF_GTG.6	ENST00000586622.1.uORF_GTG.6	PAp05032509	UTRonly	chr17	+	74732816	74733031	MFSD11	216
ENST00000423400.1.uORF_TTG.21	-	PAp04510349	UTRonly	chr1	-	11863688	11863458	MTHFR	231
ENST00000423400.1.uORF_TTG.22	-	PAp04510349	UTRonly	chr1	-	11863658	11863458	MTHFR	201
ENST00000490638.1.uORF_TTG.19	-	PAp05668658	UTRonly	chr9	-	35674374	35674297	ARHGEF39	78
ENST00000277141.6.uORF_TTG.3	-	PAp02202978,PAp05613477,PAp01872505,PAp05043996,PAp02253806,PAp05712011	UTRonly	chr9	-	88968129	88941380	ZCCHC6	1650
ENST00000361871.3.uORF_TTG.2	-	PAp01532110,PAp04715787	CDSpartial	chr16	-	1993202	1990813	MSRB1	330
ENST00000445086.2.uORF_CTG.4	-	PAp01762214	CDSpartial	chr11	-	6502526	6500113	ARFIP2	240
ENST00000323146.3.uORF_CTG.7	ENST00000514199.1.uORF_CTG.22	PAp05525153,PAp05525172,PAp06314549,PAp05803816	UTRonly	chr5	+	139945464	139946347	SLC35A4	291
ENST00000392168.2.uORF_ACG.1	ENST00000538128.1.uORF_ACG.1,ENST00000538530.1.uORF_ACG.1,ENST00000544255.1.uORF_ACG.1	PAp04925947,PAp05717826,PAp04860625,PAp03601520,PAp05718360,PAp02953354,PAp05718358	UTRonly	chr6	-	160210608	160208887	TCP1	189
ENST00000253475.5.uORF_TTG.2	ENST00000535997.2.uORF_TTG.2	PAp04922132,PAp05159086	CDSpartial	chr16	-	89724043	89712474	CHMP1A	618

## Sheet: Supplemental_Table_4
Supplemental Table S4: Predicted translated uORFs.
uORF_ID	uORF_score	start_codon	chromosome	strand	start_coordinate	end_coordinate	gene	additional_transcripts	type	peptide_score
ENST00000354300.3.uORF_ATG.1	29.55128264	ATG	chr12	-	111021107	111021036	PPTC7	-	UTRonly	0.8038648
ENST00000361246.2.uORF_ATG.1	29.48211154	ATG	chr14	-	103523724	103523569	CDC42BPB	-	UTRonly	0.000877577
ENST00000371142.4.uORF_ATG.1	29.17249934	ATG	chr10	-	98346687	98346622	TM9SF3	-	UTRonly	0.0003129108
ENST00000262644.4.uORF_ATG.1	29.121656	ATG	chr8	-	57906286	57906248	IMPAD1	-	UTRonly	0.001982208
ENST00000361204.4.uORF_ATG.2	29.11056787	ATG	chr22	+	42229198	42229236	SREBF2	ENST00000424354.1.uORF_ATG.1	UTRonly	0.001982208
ENST00000357997.5.uORF_CTG.1	29.05312814	CTG	chr12	-	133338443	133338309	ANKLE2	ENST00000337516.5.uORF_CTG.1	CDSpartial	0.000877577
ENST00000528838.1.uORF_ATG.1	28.82825099	ATG	chr8	+	145515295	145515381	HSF1	-	UTRonly	0.9026072
ENST00000371142.4.uORF_ACG.2	28.63812985	ACG	chr10	-	98346749	98336576	TM9SF3	-	CDSpartial	0.5749201
ENST00000216727.4.uORF_ATG.3	28.6189547	ATG	chr14	+	23790613	23790672	PABPN1	-	UTRonly	0.0003129108
ENST00000356663.3.uORF_ATG.2	28.5491001	ATG	chr19	-	1021055	1021014	TMEM259	ENST00000333175.5.uORF_ATG.2	UTRonly	0.9026072
ENST00000264639.4.uORF_TTG.1	28.54309407	TTG	chr17	+	38137085	38137174	PSMD3	-	UTRonly	0.000877577
ENST00000336273.3.uORF_CTG.1	28.42825735	CTG	chr8	+	98656449	98656535	MTDH	-	UTRonly	0.8038648
ENST00000528838.1.uORF_ATG.2	28.39155781	ATG	chr8	+	145515307	145515381	HSF1	-	UTRonly	0.8038648
ENST00000375759.3.uORF_ATG.1	28.38846445	ATG	chr1	+	16174399	16174500	SPEN	-	UTRonly	0.8038648
ENST00000342085.4.uORF_ATG.1	28.31803494	ATG	chr16	+	2588010	2588057	PDPK1	ENST00000268673.7.uORF_ATG.1,ENST00000566659.1.uORF_ATG.1,ENST00000441549.3.uORF_ATG.1	UTRonly	0.7675848
ENST00000264639.4.uORF_ATC.2	28.31620378	ATC	chr17	+	38137119	38137205	PSMD3	ENST00000541736.1.uORF_ATC.2,ENST00000415039.3.uORF_ATC.2	UTRonly	0.0001032811
ENST00000371142.4.uORF_ACG.1	28.303851	ACG	chr10	-	98346755	98336576	TM9SF3	-	CDSpartial	0.5749201
ENST00000376572.3.uORF_GTG.2	28.28037669	GTG	chr1	-	11986403	11986374	KIAA2013	ENST00000376576.3.uORF_GTG.2	UTRonly	0.5749201
ENST00000264639.4.uORF_CTG.1	28.25992538	CTG	chr17	+	38137091	38137174	PSMD3	ENST00000415039.3.uORF_CTG.1,ENST00000541736.1.uORF_CTG.1	UTRonly	0.000877577
ENST00000335007.5.uORF_GTG.3	28.24573456	GTG	chr12	-	111180650	111180570	PPP1CC	ENST00000340766.5.uORF_GTG.4,ENST00000550991.1.uORF_GTG.1	UTRonly	0.3558477
ENST00000350592.3.uORF_ATG.2	28.23625767	ATG	chr1	-	154192993	154192937	C1orf43	ENST00000368516.1.uORF_ATG.2,ENST00000368519.1.uORF_ATG.2,ENST00000368521.5.uORF_ATG.2,ENST00000368518.1.uORF_ATG.1,ENST00000362076.4.uORF_ATG.2	UTRonly	0.000877577
ENST00000262644.4.uORF_TTG.1	28.23561852	TTG	chr8	-	57906331	57906248	IMPAD1	-	UTRonly	0.001982208
ENST00000390679.3.uORF_ATG.1	28.21618945	ATG	chr22	-	50913441	50913340	SBF1	ENST00000380817.3.uORF_ATG.1	UTRonly	0.8038648
ENST00000448276.2.uORF_ATT.2	28.20404576	ATT	chr17	-	61920135	61919992	SMARCD2	ENST00000577990.1.uORF_ATT.4	CDSpartial	4.218774e-05
ENST00000361246.2.uORF_ACG.2	28.18417413	ACG	chr14	-	103523646	103523569	CDC42BPB	-	UTRonly	0.5749201
ENST00000361246.2.uORF_ACG.3	28.18417413	ACG	chr14	-	103523643	103523569	CDC42BPB	-	UTRonly	0.5749201
ENST00000360943.5.uORF_CTG.3	28.17023315	CTG	chr17	+	46985772	46985846	UBE2Z	-	UTRonly	0.8038648
ENST00000265354.4.uORF_GTG.2	28.16038139	GTG	chr6	+	43139217	43139513	SRF	-	CDSpartial	0.0002897677
ENST00000371142.4.uORF_ATC.1	28.15735004	ATC	chr10	-	98346681	98346622	TM9SF3	-	UTRonly	0.0001032811
ENST00000360359.3.uORF_ACG.1	28.15396702	ACG	chr6	+	34857106	34935038	ANKS1A	ENST00000535627.1.uORF_ACG.1	CDSpartial	0.8038648
ENST00000423118.1.uORF_CTG.2	28.12710569	CTG	chr16	-	2185851	2185693	PKD1	ENST00000262304.4.uORF_CTG.2	UTRonly	0.000877577
ENST00000361246.2.uORF_CTG.3	28.11555771	CTG	chr14	-	103523694	103523569	CDC42BPB	-	UTRonly	0.8038648
ENST00000265354.4.uORF_CTG.3	28.06989235	CTG	chr6	+	43139175	43139513	SRF	-	CDSpartial	0.000877577
ENST00000292599.3.uORF_ATG.2	28.05692823	ATG	chr5	+	179160006	179160020	MAML1	-	UTRonly	0.001982208
ENST00000431232.2.uORF_ATG.1	28.03400165	ATG	chr16	-	431941	431843	TMEM8A	-	UTRonly	0.000877577
ENST00000265354.4.uORF_ACG.2	28.02821582	ACG	chr6	+	43139133	43139513	SRF	-	CDSpartial	0.0002897677
ENST00000368457.2.uORF_ATG.1	27.98052861	ATG	chr1	-	154934114	154934070	PYGO2	-	UTRonly	0.0002890108
ENST00000328194.3.uORF_ACG.3	27.97528385	ACG	chr11	-	9286783	9286694	DENND5A	-	UTRonly	0.5749201
ENST00000256429.3.uORF_ATG.1	27.97222309	ATG	chr18	-	51751127	51751098	MBD2	-	UTRonly	0.9026072
ENST00000361246.2.uORF_ATG.2	27.95839729	ATG	chr14	-	103523669	103523658	CDC42BPB	-	UTRonly	0.9026072
ENST00000318006.5.uORF_ATG.1	27.93732669	ATG	chr15	-	42500492	42500466	VPS39	-	UTRonly	0.0008105829
ENST00000265354.4.uORF_ACG.1	27.89947476	ACG	chr6	+	43139127	43139513	SRF	-	CDSpartial	0.0002897677
ENST00000336273.3.uORF_CTG.3	27.87918026	CTG	chr8	+	98656486	98656638	MTDH	-	UTRonly	0.000877577
ENST00000262477.6.uORF_ATG.1	27.87767484	ATG	chr17	+	5185585	5185716	RABEP1	ENST00000575991.1.uORF_ATG.1,ENST00000408982.2.uORF_ATG.1,ENST00000537505.1.uORF_ATG.1	UTRonly	0.000877577
ENST00000216727.4.uORF_ATC.1	27.87032297	ATC	chr14	+	23790646	23790672	PABPN1	-	UTRonly	0.325226
ENST00000313143.3.uORF_CTG.2	27.84708041	CTG	chr3	+	183873295	183873327	DVL3	-	UTRonly	0.9026072
ENST00000360943.5.uORF_CTG.4	27.83831501	CTG	chr17	+	46985820	46985846	UBE2Z	-	UTRonly	0.9026072
ENST00000264993.3.uORF_ACG.1	27.82226294	ACG	chr3	+	133292719	133292799	CDV3	-	UTRonly	0.0002897677
ENST00000251343.5.uORF_ATG.4	27.80350778	ATG	chr14	+	24898611	24900054	KHNYN	-	CDSpartial	0.000877577
ENST00000264645.7.uORF_ATG.1	27.79165487	ATG	chr17	+	38296689	38296769	CASC3	-	UTRonly	0.0003129108
ENST00000376572.3.uORF_CTG.1	27.77929712	CTG	chr1	-	11986472	11986374	KIAA2013	ENST00000376576.3.uORF_CTG.1	UTRonly	0.6260343
ENST00000336273.3.uORF_GTG.1	27.77667607	GTG	chr8	+	98656532	98656723	MTDH	-	UTRonly	0.0002897677
ENST00000263228.3.uORF_CTG.2	27.77524699	CTG	chr9	+	33817616	33817774	UBE2R2	-	CDSpartial	0.000877577
ENST00000285243.6.uORF_ATG.1	27.77061969	ATG	chr17	-	48785112	48785074	ANKRD40	-	UTRonly	0.001982208
ENST00000336273.3.uORF_GTG.2	27.7585847	GTG	chr8	+	98656580	98656723	MTDH	-	UTRonly	0.0002897677
ENST00000343304.6.uORF_ATG.4	27.75019853	ATG	chr1	-	46769040	46768948	LRRC41	-	CDSpartial	0.000877577
ENST00000355280.6.uORF_CTG.2	27.73494636	CTG	chr17	+	4736706	4736846	MINK1	ENST00000347992.7.uORF_CTG.1	UTRonly	0.000877577
ENST00000372410.3.uORF_ATG.1	27.73032959	ATG	chr9	+	132816198	132837924	GPR107	ENST00000372406.1.uORF_ATG.2,ENST00000347136.6.uORF_ATG.2	CDSpartial	0.001982208
ENST00000250405.5.uORF_ACG.1	27.72429678	ACG	chr14	+	23776074	23776100	BCL2L2	ENST00000557236.1.uORF_ACG.1,ENST00000553781.1.uORF_ACG.1,ENST00000556100.1.uORF_ACG.1	UTRonly	0.325226
ENST00000361246.2.uORF_ACG.4	27.71590368	ACG	chr14	-	103523637	103523569	CDC42BPB	-	UTRonly	0.5749201
ENST00000336273.3.uORF_CTG.5	27.70869788	CTG	chr8	+	98656538	98656723	MTDH	-	UTRonly	0.000877577
ENST00000251343.5.uORF_ATG.3	27.70587038	ATG	chr14	+	24898602	24900054	KHNYN	-	CDSpartial	0.001982208
ENST00000371142.4.uORF_GTG.2	27.69982812	GTG	chr10	-	98346710	98336576	TM9SF3	-	CDSpartial	0.5749201
ENST00000371142.4.uORF_CTG.1	27.69683345	CTG	chr10	-	98346799	98346755	TM9SF3	-	UTRonly	0.001982208
ENST00000328194.3.uORF_ATC.1	27.695985	ATC	chr11	-	9286828	9286694	DENND5A	-	UTRonly	0.5749201
ENST00000265354.4.uORF_ATC.1	27.69214246	ATC	chr6	+	43139046	43139513	SRF	-	CDSpartial	0.0002897677
ENST00000262133.6.uORF_GTG.2	27.67783338	GTG	chr16	+	53468375	53468485	RBL2	-	CDSpartial	0.0002897677
ENST00000361217.4.uORF_ATG.1	27.67654784	ATG	chr1	-	153918872	153918855	DENND4B	-	UTRonly	0.001982208
ENST00000336273.3.uORF_TTG.1	27.66684694	TTG	chr8	+	98656421	98656723	MTDH	-	UTRonly	0.000877577
ENST00000381962.3.uORF_ATG.1	27.66632123	ATG	chr20	-	633892	633869	SRXN1	-	UTRonly	0.001982208
ENST00000262133.6.uORF_TTG.2	27.66096374	TTG	chr16	+	53468408	53468485	RBL2	-	CDSpartial	0.000877577
ENST00000359337.4.uORF_CTG.5	27.64207451	CTG	chr22	-	50733165	50733151	PLXNB2	ENST00000425954.1.uORF_CTG.4,ENST00000432455.1.uORF_CTG.8	UTRonly	0.001982208
ENST00000265354.4.uORF_CTG.6	27.63934771	CTG	chr6	+	43139361	43139513	SRF	-	CDSpartial	0.000877577
ENST00000262304.4.uORF_ATG.1	27.63532371	ATG	chr16	-	2185777	2185754	PKD1	ENST00000423118.1.uORF_ATG.1	UTRonly	0.9026072
ENST00000376572.3.uORF_CTG.5	27.63338489	CTG	chr1	-	11986305	11985967	KIAA2013	ENST00000376576.3.uORF_CTG.5	CDSpartial	0.000877577
ENST00000448276.2.uORF_GTG.2	27.63287121	GTG	chr17	-	61920092	61914571	SMARCD2	-	CDSpartial	0.0002897677
ENST00000368594.3.uORF_ATG.2	27.62932991	ATG	chr10	+	134351472	134351504	INPP5A	ENST00000368593.3.uORF_ATG.1	UTRonly	0.001982208
ENST00000336273.3.uORF_ATT.2	27.62400432	ATT	chr8	+	98656676	98656723	MTDH	-	UTRonly	0.0001032811
ENST00000460006.1.uORF_CTG.4	27.61428423	CTG	chr20	+	5107556	5107597	CDS2	-	UTRonly	0.001982208
ENST00000265354.4.uORF_CTG.2	27.60147416	CTG	chr6	+	43139130	43139513	SRF	-	CDSpartial	0.000877577
ENST00000360359.3.uORF_GTG.4	27.58242941	GTG	chr6	+	34857091	34935038	ANKS1A	ENST00000535627.1.uORF_GTG.1	CDSpartial	0.8038648
ENST00000328194.3.uORF_GTG.2	27.58237175	GTG	chr11	-	9286816	9286694	DENND5A	-	UTRonly	0.5749201
ENST00000262644.4.uORF_GTG.2	27.5741952	GTG	chr8	-	57906289	57906248	IMPAD1	-	UTRonly	0.001982208
ENST00000591446.2.uORF_TTG.4	27.57369802	TTG	chr19	+	1250253	1251602	MIDN	ENST00000300952.2.uORF_TTG.6,ENST00000586757.1.uORF_TTG.5	CDSpartial	0.8038648
ENST00000349995.5.uORF_GTG.3	27.57162225	GTG	chr13	+	46039104	46039151	COG3	-	UTRonly	0.0002897677
ENST00000371142.4.uORF_GTG.1	27.57132755	GTG	chr10	-	98346758	98336576	TM9SF3	-	CDSpartial	0.5749201
ENST00000273968.4.uORF_ACG.2	27.56811327	ACG	chr4	-	89444919	89444845	PYURF	-	CDSpartial	0.0002897677
ENST00000186436.5.uORF_TTG.2	27.56478538	TTG	chr2	-	98612237	98612031	TMEM131	-	CDSpartial	0.000877577
ENST00000216133.5.uORF_ATG.1	27.55707914	ATG	chr22	-	39548627	39548550	CBX7	-	UTRonly	0.000877577
ENST00000258955.2.uORF_GTG.1	27.5543979	GTG	chr17	+	48556190	48557083	RSAD1	-	CDSpartial	0.0002897677
ENST00000448276.2.uORF_ATC.8	27.53031534	ATC	chr17	-	61920129	61919992	SMARCD2	ENST00000577990.1.uORF_ATC.4	CDSpartial	0.0001032811
ENST00000373132.3.uORF_ATG.1	27.5248295	ATG	chr1	-	36851494	36851432	STK40	-	UTRonly	0.000877577
ENST00000265354.4.uORF_TTG.1	27.51756166	TTG	chr6	+	43139313	43139513	SRF	-	CDSpartial	0.000877577
ENST00000311502.7.uORF_GTG.1	27.51631373	GTG	chr9	+	139702575	139702607	RABL6	ENST00000484471.2.uORF_GTG.1,ENST00000371671.4.uORF_GTG.1,ENST00000371663.4.uORF_GTG.1	UTRonly	0.0002897677
ENST00000324932.7.uORF_ATG.1	27.50646098	ATG	chr11	-	3818887	3818786	NUP98	ENST00000359171.4.uORF_ATG.1	UTRonly	0.0003129108
ENST00000360943.5.uORF_GTG.4	27.49258999	GTG	chr17	+	46985790	46985846	UBE2Z	-	UTRonly	0.5749201
ENST00000258198.2.uORF_ATC.1	27.49168853	ATC	chr16	-	66785654	66785412	DYNC1LI2	-	CDSpartial	0.0002897677
ENST00000309295.4.uORF_ATG.1	27.48701967	ATG	chr11	+	65343693	65343746	EHBP1L1	ENST00000533237.1.uORF_ATG.1	UTRonly	0.9026072
ENST00000338435.4.uORF_ACG.1	27.44596331	ACG	chr2	+	191745761	191745814	GLS	ENST00000320717.3.uORF_ACG.1	CDSpartial	0.5749201
ENST00000262304.4.uORF_ATG.2	27.43679676	ATG	chr16	-	2185710	2185693	PKD1	ENST00000423118.1.uORF_ATG.2	UTRonly	0.001982208
ENST00000430969.1.uORF_CTG.5	27.43367284	CTG	chr7	-	5461012	5460938	TNRC18	ENST00000399537.4.uORF_CTG.5	UTRonly	0.001982208
ENST00000275603.4.uORF_ATG.1	27.43179093	ATG	chr7	+	56119375	56119554	CCT6A	-	CDSpartial	0.000877577
ENST00000355280.6.uORF_ACG.1	27.42771181	ACG	chr17	+	4736813	4736830	MINK1	ENST00000347992.7.uORF_ACG.1,ENST00000574453.1.uORF_ACG.1	UTRonly	0.5749201
ENST00000343882.6.uORF_ATG.1	27.42442173	ATG	chr6	+	108881051	108881203	FOXO3	-	UTRonly	0.000877577
ENST00000349995.5.uORF_TTG.1	27.42142788	TTG	chr13	+	46039080	46039151	COG3	-	UTRonly	0.000877577
ENST00000448276.2.uORF_ATC.10	27.41398948	ATC	chr17	-	61920063	61919992	SMARCD2	ENST00000577990.1.uORF_ATC.6	CDSpartial	0.325226
ENST00000254190.3.uORF_ATG.3	27.41017211	ATG	chr15	-	101791807	101791748	CHSY1	-	UTRonly	0.000877577
ENST00000354300.3.uORF_CTG.3	27.40490808	CTG	chr12	-	111021039	111020725	PPTC7	-	CDSpartial	0.000877577
ENST00000250894.4.uORF_ACG.1	27.39932736	ACG	chr16	+	1756188	1756226	MAPK8IP3	-	UTRonly	0.5749201
ENST00000528838.1.uORF_CTG.1	27.39906277	CTG	chr8	+	145515310	145515381	HSF1	-	UTRonly	0.8038648
ENST00000232496.4.uORF_ACG.1	27.39493132	ACG	chr3	-	50365561	50365532	TUSC2	ENST00000417867.1.uORF_ACG.1,ENST00000454201.1.uORF_ACG.1,ENST00000421918.1.uORF_ACG.1	UTRonly	0.001982208
ENST00000355280.6.uORF_ATA.1	27.39465682	ATA	chr17	+	4736699	4736830	MINK1	ENST00000347992.7.uORF_ATA.1	UTRonly	0.0002897677
ENST00000301454.4.uORF_CTG.1	27.39250275	CTG	chr19	-	6459733	6459569	SLC25A23	ENST00000264088.4.uORF_CTG.2,ENST00000334510.5.uORF_CTG.1	CDSpartial	0.000877577
ENST00000262384.3.uORF_ATA.1	27.38773582	ATA	chr16	-	48644038	48643937	N4BP1	-	UTRonly	0.164483
ENST00000336273.3.uORF_ATT.1	27.38560595	ATT	chr8	+	98656420	98656476	MTDH	-	UTRonly	0.0001032811
ENST00000336273.3.uORF_ACG.1	27.38463784	ACG	chr8	+	98656466	98656723	MTDH	-	UTRonly	0.0002897677
ENST00000054950.3.uORF_ATG.1	27.38306975	ATG	chr11	+	32112522	32112779	RCN1	-	CDSpartial	0.8038648
ENST00000338779.6.uORF_ATG.1	27.38305901	ATG	chr16	-	70719882	70719823	MTSS1L	-	UTRonly	0.8038648
ENST00000054950.3.uORF_GTG.1	27.37557304	GTG	chr11	+	32112480	32112779	RCN1	-	CDSpartial	0.8038648
ENST00000246024.2.uORF_GTG.2	27.36919105	GTG	chr20	-	8000430	8000230	TMX4	ENST00000527925.1.uORF_GTG.1	CDSpartial	0.0002897677
ENST00000334705.7.uORF_ATG.1	27.36736562	ATG	chr8	+	124780805	124780834	FAM91A1	ENST00000521166.1.uORF_ATG.1	UTRonly	0.001982208
ENST00000296490.3.uORF_ATG.2	27.36196533	ATG	chr3	-	52312628	52312599	WDR82	-	UTRonly	0.001982208
ENST00000186436.5.uORF_ACG.4	27.36172346	ACG	chr2	-	98612270	98612031	TMEM131	-	CDSpartial	0.0002897677
ENST00000343882.6.uORF_GTG.2	27.36144501	GTG	chr6	+	108881060	108881203	FOXO3	-	UTRonly	0.0002897677
ENST00000323848.9.uORF_ATT.1	27.34580137	ATT	chr1	+	24969551	24969667	SRRM1	-	UTRonly	0.0002897677
ENST00000360943.5.uORF_GTG.3	27.34538556	GTG	chr17	+	46985787	46985846	UBE2Z	-	UTRonly	0.5749201
ENST00000336273.3.uORF_CTG.8	27.33065843	CTG	chr8	+	98656682	98656723	MTDH	-	UTRonly	0.001982208
ENST00000262370.7.uORF_CTG.1	27.31863249	CTG	chr16	+	4674873	4674896	MGRN1	ENST00000415496.1.uORF_CTG.1,ENST00000536343.1.uORF_CTG.1,ENST00000399577.5.uORF_CTG.1,ENST00000587747.1.uORF_CTG.1	UTRonly	0.9026072
ENST00000295006.5.uORF_ATG.2	27.31466161	ATG	chr1	+	223900130	223900213	CAPN2	-	UTRonly	0.8038648
ENST00000392121.3.uORF_ACG.1	27.30799383	ACG	chr1	+	167691352	167734919	MPZL1	ENST00000448405.1.uORF_ACG.1,ENST00000359523.2.uORF_ACG.1	CDSpartial	0.0001183759
ENST00000336273.3.uORF_CTG.4	27.30775266	CTG	chr8	+	98656518	98656535	MTDH	-	UTRonly	0.9026072
ENST00000343882.6.uORF_ACG.1	27.30619404	ACG	chr6	+	108881107	108882602	FOXO3	-	CDSpartial	0.0002897677
ENST00000254480.5.uORF_GTG.1	27.29918508	GTG	chr3	-	47823382	47823245	SMARCC1	-	CDSpartial	0.0002897677
ENST00000292599.3.uORF_ATG.1	27.294887	ATG	chr5	+	179159877	179159912	MAML1	-	UTRonly	0.001982208
ENST00000186436.5.uORF_GTG.1	27.29056302	GTG	chr2	-	98612313	98611996	TMEM131	-	CDSpartial	0.0002897677
ENST00000354200.4.uORF_ATG.1	27.28350248	ATG	chr20	-	443144	428668	TBC1D20	ENST00000461304.1.uORF_ATG.1	CDSpartial	0.0003586323
ENST00000313143.3.uORF_CTG.1	27.27536868	CTG	chr3	+	183873262	183873327	DVL3	-	UTRonly	0.000877577
ENST00000315872.6.uORF_ATG.1	27.26042551	ATG	chr2	-	11484691	11484665	ROCK2	-	UTRonly	0.9026072
ENST00000263228.3.uORF_CTG.3	27.25978564	CTG	chr9	+	33817652	33817774	UBE2R2	-	CDSpartial	0.000877577
ENST00000225719.4.uORF_CTG.2	27.25165522	CTG	chr17	+	28705989	28706249	CPD	-	CDSpartial	0.000877577
ENST00000397786.2.uORF_ATG.1	27.2488609	ATG	chr17	-	60142614	60142573	MED13	-	UTRonly	0.001982208
ENST00000291386.3.uORF_TTG.1	27.246606	TTG	chr1	-	1510225	1509983	SSU72	-	UTRonly	0.000877577
ENST00000355072.5.uORF_TTG.1	27.24343285	TTG	chr4	+	3076479	3076493	HTT	-	UTRonly	0.001982208
ENST00000413384.2.uORF_CTG.1	27.24112212	CTG	chr7	+	150756688	150759065	SLC4A2	-	UTRonly	0.0003586323
ENST00000328194.3.uORF_CTG.2	27.23705273	CTG	chr11	-	9286858	9286694	DENND5A	-	UTRonly	0.8038648
ENST00000354300.3.uORF_CTG.2	27.23061951	CTG	chr12	-	111021062	111021036	PPTC7	-	UTRonly	0.001982208
ENST00000265990.6.uORF_CTG.7	27.22950659	CTG	chr10	+	93683743	93683799	BTAF1	-	UTRonly	0.0003586323
ENST00000256429.3.uORF_ATG.3	27.22350592	ATG	chr18	-	51751036	51750833	MBD2	-	CDSpartial	0.8038648
ENST00000359337.4.uORF_ATG.1	27.21371637	ATG	chr22	-	50733198	50733175	PLXNB2	ENST00000432455.1.uORF_ATG.2,ENST00000425954.1.uORF_ATG.1,ENST00000449103.1.uORF_ATG.2	UTRonly	0.001982208
ENST00000307145.3.uORF_ATG.2	27.19924858	ATG	chr15	+	31619198	31619260	KLF13	-	UTRonly	0.000877577
ENST00000244040.3.uORF_ATG.1	27.19809398	ATG	chr20	+	56884795	56884845	RAB22A	-	UTRonly	0.9026072
ENST00000361217.4.uORF_ACG.2	27.19145369	ACG	chr1	-	153918986	153918855	DENND4B	-	UTRonly	0.000877577
ENST00000368594.3.uORF_ATG.1	27.1850536	ATG	chr10	+	134351345	134351368	INPP5A	-	UTRonly	0.9026072
ENST00000262384.3.uORF_ATT.1	27.174672	ATT	chr16	-	48644071	48643937	N4BP1	-	UTRonly	4.218774e-05
ENST00000392121.3.uORF_ATC.1	27.17294884	ATC	chr1	+	167691297	167691419	MPZL1	ENST00000448405.1.uORF_ATC.1,ENST00000359523.2.uORF_ATC.1	CDSpartial	0.0001183759
ENST00000253024.5.uORF_CTG.3	27.1693696	CTG	chr19	+	59056068	59056124	TRIM28	ENST00000341753.6.uORF_CTG.3	UTRonly	0.000877577
ENST00000360943.5.uORF_CTG.1	27.16827518	CTG	chr17	+	46985739	46985846	UBE2Z	-	UTRonly	0.8038648
ENST00000373616.5.uORF_CTG.2	27.16818265	CTG	chr6	-	36954012	36953977	MTCH1	ENST00000373627.5.uORF_CTG.2	UTRonly	0.001982208
ENST00000239231.6.uORF_GTG.1	27.16723649	GTG	chr5	-	168006590	168006399	PANK3	-	UTRonly	0.5749201
ENST00000301785.5.uORF_CTG.2	27.16605542	CTG	chr11	-	62494771	62494727	HNRNPUL2	ENST00000403734.2.uORF_CTG.2	UTRonly	0.9026072
ENST00000265990.6.uORF_ATG.1	27.16241896	ATG	chr10	+	93683680	93683799	BTAF1	-	UTRonly	0.0003586323
ENST00000392006.3.uORF_CTG.3	27.15927577	CTG	chr19	+	41770363	41770500	HNRNPUL1	ENST00000378215.4.uORF_CTG.3,ENST00000595196.1.uORF_CTG.2,ENST00000602130.1.uORF_CTG.1	CDSpartial	0.000877577
ENST00000430969.1.uORF_CTG.6	27.15878263	CTG	chr7	-	5460966	5460928	TNRC18	ENST00000399537.4.uORF_CTG.6	UTRonly	0.001982208
ENST00000242719.3.uORF_ATG.1	27.15707606	ATG	chr1	+	51701999	51702103	RNF11	-	UTRonly	0.8038648
ENST00000262644.4.uORF_GTG.1	27.15187452	GTG	chr8	-	57906328	57906248	IMPAD1	-	UTRonly	0.000877577
ENST00000265990.6.uORF_TTG.3	27.15180106	TTG	chr10	+	93683624	93683776	BTAF1	-	UTRonly	0.8038648
ENST00000242209.4.uORF_GTG.2	27.14808841	GTG	chr7	+	32997136	32997246	FKBP9	ENST00000538443.1.uORF_GTG.1,ENST00000538336.1.uORF_GTG.2	CDSpartial	0.0002897677
ENST00000296490.3.uORF_ATG.1	27.13572102	ATG	chr3	-	52312640	52312599	WDR82	-	UTRonly	0.001982208
ENST00000262133.6.uORF_ACG.1	27.13427397	ACG	chr16	+	53468388	53468411	RBL2	-	UTRonly	0.0002897677
ENST00000262133.6.uORF_CTG.3	27.13087275	CTG	chr16	+	53468441	53468485	RBL2	-	CDSpartial	0.001982208
ENST00000332496.6.uORF_ATG.1	27.12810833	ATG	chr15	+	90728283	90728297	SEMA4B	ENST00000561085.1.uORF_ATG.1,ENST00000379122.3.uORF_ATG.1,ENST00000559300.1.uORF_ATG.1	UTRonly	0.001982208
ENST00000265070.6.uORF_TTG.1	27.12704727	TTG	chr5	-	32174422	32174237	GOLPH3	-	UTRonly	0.000877577
ENST00000375050.4.uORF_GTG.1	27.11819288	GTG	chr6	-	32157883	32157836	PBX2	-	UTRonly	0.0001032811
ENST00000430969.1.uORF_GTG.3	27.11392828	GTG	chr7	-	5461113	5460928	TNRC18	ENST00000399537.4.uORF_GTG.3	UTRonly	0.0002897677
ENST00000367242.3.uORF_ATG.1	27.1077226	ATG	chr1	+	202976532	202976618	TMEM183A	-	CDSpartial	0.000877577
ENST00000423118.1.uORF_CTG.4	27.10643616	CTG	chr16	-	2185752	2185693	PKD1	ENST00000262304.4.uORF_CTG.4	UTRonly	0.001982208
ENST00000216264.8.uORF_CTG.1	27.10388925	CTG	chr22	-	47134122	47133997	CERK	-	CDSpartial	0.000877577
ENST00000264645.7.uORF_ACG.3	27.0904419	ACG	chr17	+	38296753	38296800	CASC3	-	UTRonly	0.0001183759
ENST00000373418.3.uORF_ATG.1	27.08696065	ATG	chr1	-	33815344	33815234	PHC2	-	UTRonly	0.000877577
ENST00000287667.7.uORF_CTG.6	27.08635549	CTG	chr16	+	14927641	14927658	NOMO1	-	UTRonly	0.001982208
ENST00000301785.5.uORF_CTG.4	27.08628317	CTG	chr11	-	62494699	62494619	HNRNPUL2	ENST00000403734.2.uORF_CTG.4	CDSpartial	0.000877577
ENST00000534358.1.uORF_ACG.1	27.07982708	ACG	chr11	+	118307217	118307309	KMT2A	-	CDSpartial	0.5749201
ENST00000322644.6.uORF_CTG.4	27.07486672	CTG	chr17	+	7388000	7388047	POLR2A	ENST00000572844.1.uORF_CTG.1	UTRonly	0.001982208
ENST00000265354.4.uORF_GTG.3	27.06201723	GTG	chr6	+	43139241	43139513	SRF	-	CDSpartial	0.0002897677
ENST00000588649.2.uORF_ATG.1	27.05525455	ATG	chr19	-	633592	633512	POLRMT	-	CDSpartial	0.6260343
ENST00000389467.3.uORF_GTG.5	27.05510769	GTG	chr16	-	18937443	18937363	SMG1	ENST00000446231.2.uORF_GTG.7,ENST00000532700.2.uORF_GTG.1	CDSpartial	0.000877577
ENST00000323116.5.uORF_ATG.1	27.05475616	ATG	chr3	+	182511296	182511367	ATP11B	ENST00000493826.1.uORF_ATG.1	UTRonly	0.6260343
ENST00000265070.6.uORF_CTG.6	27.04910516	CTG	chr5	-	32174274	32174137	GOLPH3	ENST00000503610.1.uORF_CTG.4	CDSpartial	0.000877577
ENST00000377012.4.uORF_ATG.1	27.04139974	ATG	chr6	-	29595669	29595610	GABBR1	ENST00000355973.3.uORF_ATG.1	UTRonly	0.0003586323
ENST00000354300.3.uORF_CTG.7	27.04101177	CTG	chr12	-	111020949	111020725	PPTC7	-	CDSpartial	0.000877577
ENST00000265354.4.uORF_GTG.1	27.04084743	GTG	chr6	+	43139065	43139133	SRF	-	UTRonly	0.0002897677
ENST00000246024.2.uORF_CTG.2	27.04062431	CTG	chr20	-	8000322	8000230	TMX4	ENST00000527925.1.uORF_CTG.2	CDSpartial	0.000877577
ENST00000186436.5.uORF_CTG.2	27.03284715	CTG	chr2	-	98612309	98612031	TMEM131	-	CDSpartial	0.000877577
ENST00000368468.3.uORF_ATG.1	27.03040661	ATG	chr6	-	119670765	119670745	MAN1A1	ENST00000368466.2.uORF_ATG.1	UTRonly	0.001982208
ENST00000337989.7.uORF_ATG.1	27.02988091	ATG	chr22	+	24551990	24552010	CABIN1	-	UTRonly	0.001982208
ENST00000373795.4.uORF_GTG.3	27.02492809	GTG	chr1	-	29508335	29508237	SRSF4	ENST00000605204.1.uORF_GTG.1,ENST00000546138.1.uORF_GTG.2	CDSpartial	0.0001183759
ENST00000258198.2.uORF_ACG.1	27.02221422	ACG	chr16	-	66785636	66785412	DYNC1LI2	-	CDSpartial	0.0002897677
ENST00000261263.3.uORF_CTG.3	27.02161655	CTG	chr12	+	72148823	72148843	RAB21	-	UTRonly	0.001982208
ENST00000381809.3.uORF_CTG.3	27.0117826	CTG	chr9	-	4741237	4741187	AK3	-	UTRonly	0.9026072
ENST00000216727.4.uORF_GTG.4	27.00747238	GTG	chr14	+	23790626	23791447	PABPN1	-	CDSpartial	0.0001183759
ENST00000000233.5.uORF_CTG.2	27.00611761	CTG	chr7	+	127228468	127229566	ARF5	ENST00000415666.1.uORF_CTG.2	CDSpartial	0.000877577
ENST00000304611.8.uORF_CTG.4	27.00195562	CTG	chr6	-	42946896	42946768	PEX6	-	CDSpartial	0.000877577
ENST00000262384.3.uORF_ATG.1	26.99823927	ATG	chr16	-	48644043	48644035	N4BP1	-	UTRonly	7.276304e-05
ENST00000239231.6.uORF_TTG.3	26.98933482	TTG	chr5	-	168006503	168006399	PANK3	-	UTRonly	0.000877577
ENST00000591446.2.uORF_GTG.2	26.98502896	GTG	chr19	+	1250192	1250389	MIDN	ENST00000586757.1.uORF_GTG.2,ENST00000300952.2.uORF_GTG.2	CDSpartial	0.325226
ENST00000251343.5.uORF_CTG.8	26.98303334	CTG	chr14	+	24898594	24899998	KHNYN	-	CDSpartial	0.000877577
ENST00000330537.6.uORF_CTG.8	26.98194756	CTG	chr16	-	18573379	18573293	NOMO2	ENST00000543392.1.uORF_CTG.1,ENST00000381474.3.uORF_CTG.2,ENST00000562312.1.uORF_CTG.6,ENST00000564991.1.uORF_CTG.1	CDSpartial	0.000877577
ENST00000381809.3.uORF_GTG.1	26.98022755	GTG	chr9	-	4741304	4741146	AK3	-	UTRonly	0.0002897677
ENST00000217402.2.uORF_CTG.2	26.97981189	CTG	chr20	+	32399162	32399383	CHMP4B	-	CDSpartial	0.000877577
ENST00000332598.6.uORF_GTG.1	26.97902651	GTG	chr5	+	177019175	177019279	TMED9	-	CDSpartial	0.5749201
ENST00000381638.2.uORF_ACG.1	26.97841325	ACG	chr17	-	4046200	4027243	ZZEF1	-	CDSpartial	0.0003586323
ENST00000408936.3.uORF_ATG.1	26.97822086	ATG	chr9	+	124414001	124414015	DAB2IP	-	UTRonly	0.001982208
ENST00000237536.4.uORF_GTG.2	26.97697009	GTG	chr20	-	35491881	35491765	SOGA1	-	UTRonly	0.000877577
ENST00000256429.3.uORF_ATA.1	26.97476868	ATA	chr18	-	51751117	51750833	MBD2	-	CDSpartial	0.000877577
ENST00000215587.7.uORF_TTG.3	26.97322972	TTG	chr19	-	1095460	1095410	POLR2E	-	UTRonly	0.0007072836
ENST00000355072.5.uORF_ACG.2	26.97090704	ACG	chr4	+	3076432	3076797	HTT	-	CDSpartial	0.5749201
ENST00000374759.3.uORF_ATG.1	26.96214449	ATG	chr17	-	79268986	79268942	SLC38A10	ENST00000288439.5.uORF_ATG.1	UTRonly	0.001982208
ENST00000186436.5.uORF_ACG.2	26.95964578	ACG	chr2	-	98612288	98612031	TMEM131	-	CDSpartial	0.0002897677
ENST00000371142.4.uORF_CTG.3	26.95841427	CTG	chr10	-	98346704	98336576	TM9SF3	-	CDSpartial	0.8038648
ENST00000418390.2.uORF_ACG.1	26.95737706	ACG	chr1	+	24069695	24069988	TCEB3	-	CDSpartial	0.5749201
ENST00000340020.6.uORF_ATG.1	26.95729819	ATG	chr1	-	222885811	222885746	AIDA	-	UTRonly	0.000877577
ENST00000460006.1.uORF_ACG.1	26.95632289	ACG	chr20	+	5107550	5107597	CDS2	-	UTRonly	0.0002897677
ENST00000232496.4.uORF_GTG.5	26.9530512	GTG	chr3	-	50365576	50365532	TUSC2	ENST00000421918.1.uORF_GTG.5,ENST00000417867.1.uORF_GTG.3,ENST00000454201.1.uORF_GTG.3	UTRonly	0.001982208
ENST00000285021.7.uORF_ATG.1	26.94533862	ATG	chr3	-	14220213	14220193	XPC	-	UTRonly	0.001982208
ENST00000265070.6.uORF_ACG.3	26.94313426	ACG	chr5	-	32174265	32174137	GOLPH3	ENST00000503610.1.uORF_ACG.2	CDSpartial	0.0002897677
ENST00000381638.2.uORF_CTG.2	26.93946705	CTG	chr17	-	4046265	4046161	ZZEF1	-	CDSpartial	0.000877577
ENST00000309295.4.uORF_CTG.2	26.93721506	CTG	chr11	+	65343649	65343777	EHBP1L1	ENST00000533237.1.uORF_CTG.2	CDSpartial	0.000877577
ENST00000370152.3.uORF_ATG.1	26.93410988	ATG	chr1	+	100503673	100503711	HIAT1	-	UTRonly	0.9026072
ENST00000263228.3.uORF_ACG.1	26.93350256	ACG	chr9	+	33817595	33817774	UBE2R2	-	CDSpartial	0.0002897677
ENST00000328194.3.uORF_CTG.1	26.93268535	CTG	chr11	-	9286917	9286720	DENND5A	-	UTRonly	0.000877577
ENST00000250894.4.uORF_GTG.1	26.92326837	GTG	chr16	+	1756185	1756226	MAPK8IP3	-	UTRonly	0.5749201
ENST00000352397.5.uORF_CTG.1	26.92303748	CTG	chr22	-	43045425	43032801	CYB5R3	-	CDSpartial	0.000877577
ENST00000254480.5.uORF_ACG.2	26.92241385	ACG	chr3	-	47823349	47823245	SMARCC1	ENST00000454240.1.uORF_ACG.1	CDSpartial	0.0001183759
ENST00000264993.3.uORF_ACG.2	26.92024364	ACG	chr3	+	133292749	133292799	CDV3	-	UTRonly	0.5749201
ENST00000216727.4.uORF_CTG.1	26.91670514	CTG	chr14	+	23790669	23790836	PABPN1	ENST00000397276.2.uORF_CTG.1	CDSpartial	0.000877577
ENST00000262644.4.uORF_CTG.2	26.91569099	CTG	chr8	-	57906358	57906248	IMPAD1	-	UTRonly	0.9026072
ENST00000326974.4.uORF_ACG.1	26.9131191	ACG	chr6	+	42982026	42984915	KLHDC3	ENST00000244670.8.uORF_ACG.1	UTRonly	0.000877577
ENST00000318560.5.uORF_ATG.1	26.91189503	ATG	chr9	+	133710684	133710716	ABL1	-	UTRonly	0.001982208
ENST00000262384.3.uORF_CTG.2	26.90870948	CTG	chr16	-	48644062	48643937	N4BP1	-	UTRonly	0.000877577
ENST00000323848.9.uORF_CTG.3	26.90564693	CTG	chr1	+	24969626	24969667	SRRM1	-	UTRonly	0.001982208
ENST00000285243.6.uORF_ACG.1	26.90311838	ACG	chr17	-	48785089	48785012	ANKRD40	-	CDSpartial	0.0002897677
ENST00000291386.3.uORF_ACG.1	26.89882834	ACG	chr1	-	1510240	1509983	SSU72	-	UTRonly	0.0002897677
ENST00000216264.8.uORF_ACG.1	26.89654043	ACG	chr22	-	47134107	47133997	CERK	-	CDSpartial	0.0002897677
ENST00000252999.3.uORF_CTG.2	26.89639878	CTG	chr20	-	60942335	60937595	LAMA5	ENST00000370692.3.uORF_CTG.2	CDSpartial	0.000877577
ENST00000216727.4.uORF_ATG.1	26.89581475	ATG	chr14	+	23790572	23790583	PABPN1	-	UTRonly	0.001982208
ENST00000336273.3.uORF_ACG.2	26.89033619	ACG	chr8	+	98656615	98656638	MTDH	-	UTRonly	0.9026072
ENST00000253024.5.uORF_TTG.5	26.88933231	TTG	chr19	+	59056046	59056390	TRIM28	ENST00000341753.6.uORF_TTG.5	CDSpartial	0.000877577
ENST00000225719.4.uORF_CTG.3	26.88911913	CTG	chr17	+	28705992	28706249	CPD	-	CDSpartial	0.000877577
ENST00000301454.4.uORF_CTG.2	26.88575023	CTG	chr19	-	6459727	6459569	SLC25A23	ENST00000264088.4.uORF_CTG.3,ENST00000334510.5.uORF_CTG.2	CDSpartial	0.000877577
ENST00000338435.4.uORF_CTG.5	26.88530685	CTG	chr2	+	191745794	191745814	GLS	ENST00000320717.3.uORF_CTG.5	CDSpartial	0.9026072
ENST00000354300.3.uORF_TTG.1	26.88487476	TTG	chr12	-	111021067	111021059	PPTC7	-	UTRonly	7.276304e-05
ENST00000330537.6.uORF_CTG.6	26.88128411	CTG	chr16	-	18573430	18573413	NOMO2	ENST00000562312.1.uORF_CTG.4	UTRonly	0.001982208
ENST00000315215.7.uORF_ATG.2	26.88020415	ATG	chr8	+	37654779	37654787	GPR124	ENST00000412232.2.uORF_ATG.1	CDSpartial	7.276304e-05
ENST00000375050.4.uORF_CTG.1	26.87344408	CTG	chr6	-	32157885	32157571	PBX2	-	CDSpartial	0.000877577
ENST00000330398.4.uORF_GTG.2	26.87328848	GTG	chr16	+	2563894	2563974	ATP6V0C	-	UTRonly	0.325226
ENST00000536441.1.uORF_ATG.1	26.87312995	ATG	chr11	-	94964281	94964252	SESN3	-	UTRonly	0.001982208
ENST00000368457.2.uORF_GTG.2	26.87025977	GTG	chr1	-	154934111	154934070	PYGO2	-	UTRonly	4.218774e-05
ENST00000343882.6.uORF_CTG.1	26.86809256	CTG	chr6	+	108881075	108881203	FOXO3	-	UTRonly	0.000877577
ENST00000265990.6.uORF_GTG.3	26.86693928	GTG	chr10	+	93683589	93695418	BTAF1	-	CDSpartial	0.0002897677
ENST00000258198.2.uORF_GTG.1	26.86608153	GTG	chr16	-	66785670	66785458	DYNC1LI2	-	CDSpartial	0.0002897677
ENST00000304992.6.uORF_ACG.1	26.86599619	ACG	chr17	-	1588144	1588085	PRPF8	-	UTRonly	4.218774e-05
ENST00000309295.4.uORF_ACG.1	26.86293027	ACG	chr11	+	65343529	65343777	EHBP1L1	ENST00000533237.1.uORF_ACG.1	CDSpartial	0.0002897677
ENST00000389467.3.uORF_CTG.3	26.86141322	CTG	chr16	-	18937638	18937363	SMG1	ENST00000446231.2.uORF_CTG.3	CDSpartial	0.000877577
ENST00000528838.1.uORF_CTG.3	26.85941836	CTG	chr8	+	145515361	145515381	HSF1	-	UTRonly	0.001982208
ENST00000343882.6.uORF_CTG.2	26.85848654	CTG	chr6	+	108881099	108881203	FOXO3	-	UTRonly	0.000877577
ENST00000301785.5.uORF_GTG.1	26.85834386	GTG	chr11	-	62494788	62494357	HNRNPUL2	ENST00000403734.2.uORF_GTG.2	CDSpartial	0.5749201
ENST00000318560.5.uORF_GTG.1	26.85789953	GTG	chr9	+	133710507	133710716	ABL1	-	UTRonly	0.8038648
ENST00000324817.1.uORF_GTG.1	26.85274009	GTG	chrX	-	40594766	40594731	MED14	-	UTRonly	0.5749201
ENST00000448276.2.uORF_CTG.2	26.85124296	CTG	chr17	-	61920219	61919992	SMARCD2	ENST00000577990.1.uORF_CTG.1	CDSpartial	0.000127832
ENST00000332598.6.uORF_ACG.1	26.85042926	ACG	chr5	+	177019173	177019274	TMED9	-	CDSpartial	0.0002897677
ENST00000361246.2.uORF_ACG.1	26.84650156	ACG	chr14	-	103523681	103523658	CDC42BPB	-	UTRonly	0.0008105829
ENST00000328194.3.uORF_GTG.3	26.84480568	GTG	chr11	-	9286801	9286694	DENND5A	-	UTRonly	0.5749201
ENST00000344423.5.uORF_ATG.1	26.84454067	ATG	chr8	-	28243969	28243937	ZNF395	-	UTRonly	0.001982208
ENST00000317506.3.uORF_ATT.1	26.84095853	ATT	chr16	-	67840510	67840502	RANBP10	-	UTRonly	3.784389e-06
ENST00000287667.7.uORF_CTG.8	26.83841037	CTG	chr16	+	14927692	14927778	NOMO1	-	CDSpartial	0.000877577
ENST00000272438.4.uORF_CTG.2	26.83692823	CTG	chr2	-	71222003	71221866	TEX261	ENST00000606025.1.uORF_CTG.17	CDSpartial	0.000877577
ENST00000413384.2.uORF_TTG.2	26.8334962	TTG	chr7	+	150756720	150759037	SLC4A2	-	UTRonly	0.000877577
ENST00000425280.1.uORF_CTG.4	26.83106179	CTG	chr10	-	103880051	103880037	LDB1	-	UTRonly	0.001982208
ENST00000430969.1.uORF_GTG.5	26.82959709	GTG	chr7	-	5460909	5460898	TNRC18	ENST00000399537.4.uORF_GTG.5	UTRonly	0.0002897677
ENST00000265990.6.uORF_CTG.8	26.82943976	CTG	chr10	+	93683749	93683799	BTAF1	-	UTRonly	0.0008105829
ENST00000418390.2.uORF_ACG.2	26.82293391	ACG	chr1	+	24069737	24069988	TCEB3	-	CDSpartial	0.0002897677
ENST00000376389.3.uORF_GTG.1	26.8182351	GTG	chr6	-	30710499	30709970	FLOT1	-	UTRonly	0.0002897677
ENST00000329138.4.uORF_CTG.1	26.81769621	CTG	chr17	+	79651006	79654076	HGS	-	CDSpartial	0.0003586323
ENST00000375050.4.uORF_ACG.1	26.81643355	ACG	chr6	-	32157805	32157629	PBX2	-	CDSpartial	0.0002897677
ENST00000273221.4.uORF_CTG.3	26.81519624	CTG	chr3	-	13009109	13008900	IQSEC1	-	CDSpartial	0.000877577
ENST00000251343.5.uORF_CTG.7	26.81408378	CTG	chr14	+	24898588	24899998	KHNYN	-	CDSpartial	0.000877577
ENST00000430969.1.uORF_ACG.3	26.81043006	ACG	chr7	-	5460958	5460938	TNRC18	ENST00000399537.4.uORF_ACG.3	UTRonly	0.0002897677
ENST00000254480.5.uORF_ACG.1	26.80731417	ACG	chr3	-	47823373	47823245	SMARCC1	-	CDSpartial	0.0002897677
ENST00000242783.6.uORF_CTG.2	26.80492847	CTG	chr19	+	14544284	14551982	PKN1	-	CDSpartial	0.8038648
ENST00000286091.4.uORF_TTG.1	26.80418987	TTG	chr7	-	148725671	148725588	PDIA4	-	UTRonly	0.000877577
ENST00000272233.4.uORF_ATG.2	26.80351814	ATG	chr2	+	20647036	20647119	RHOB	-	UTRonly	0.000877577
ENST00000256429.3.uORF_ATG.2	26.80018216	ATG	chr18	-	51751039	51750833	MBD2	-	CDSpartial	0.8038648
ENST00000382762.3.uORF_CTG.1	26.79525799	CTG	chr11	-	207420	207373	BET1L	-	UTRonly	0.001982208
ENST00000371627.4.uORF_ACG.4	26.79182355	ACG	chr10	+	93558137	93558319	TNKS2	-	UTRonly	0.000877577
ENST00000317506.3.uORF_TTG.1	26.79109072	TTG	chr16	-	67840509	67840462	RANBP10	-	UTRonly	0.001982208
ENST00000265354.4.uORF_ATG.1	26.79059951	ATG	chr6	+	43139329	43139364	SRF	-	UTRonly	0.7675848
ENST00000287667.7.uORF_CTG.3	26.78918363	CTG	chr16	+	14927582	14927626	NOMO1	-	UTRonly	0.9026072
ENST00000258198.2.uORF_GTG.2	26.78487621	GTG	chr16	-	66785660	66785412	DYNC1LI2	-	CDSpartial	0.0002897677
ENST00000373616.5.uORF_GTG.4	26.7818527	GTG	chr6	-	36953993	36953967	MTCH1	ENST00000373627.5.uORF_GTG.4	UTRonly	0.0002897677
ENST00000246024.2.uORF_GTG.3	26.78172469	GTG	chr20	-	8000372	7990927	TMX4	ENST00000527925.1.uORF_GTG.2	CDSpartial	0.000877577
ENST00000528838.1.uORF_GTG.1	26.78131448	GTG	chr8	+	145515325	145515381	HSF1	-	UTRonly	0.5749201
ENST00000264639.4.uORF_GTG.2	26.77912674	GTG	chr17	+	38137130	38137174	PSMD3	ENST00000541736.1.uORF_GTG.2,ENST00000415039.3.uORF_GTG.2	UTRonly	0.0002897677
ENST00000381962.3.uORF_ATG.2	26.77903809	ATG	chr20	-	633887	629500	SRXN1	-	CDSpartial	0.000877577
ENST00000260665.7.uORF_ATG.1	26.77510672	ATG	chr2	-	44223142	44223071	LRPPRC	-	CDSpartial	0.000877577
ENST00000323848.9.uORF_ACG.1	26.7735907	ACG	chr1	+	24969530	24969667	SRRM1	-	UTRonly	0.0002897677
ENST00000318560.5.uORF_TTG.5	26.77214552	TTG	chr9	+	133710639	133710716	ABL1	-	UTRonly	0.9026072
ENST00000457408.2.uORF_ATG.2	26.7715449	ATG	chr7	-	44621836	44621819	TMED4	ENST00000289577.5.uORF_ATG.2	UTRonly	0.9026072
ENST00000265990.6.uORF_ACG.3	26.77074709	ACG	chr10	+	93683702	93683776	BTAF1	-	UTRonly	0.5749201
ENST00000355072.5.uORF_ACG.1	26.7704105	ACG	chr4	+	3076417	3076797	HTT	-	CDSpartial	0.5749201
ENST00000216727.4.uORF_ACG.1	26.7666893	ACG	chr14	+	23790593	23790613	PABPN1	-	UTRonly	0.0002897677
ENST00000256429.3.uORF_CTG.1	26.76103472	CTG	chr18	-	51751056	51751036	MBD2	-	UTRonly	0.9026072
ENST00000360820.2.uORF_ATG.1	26.75997861	ATG	chr12	+	100661257	100661280	SCYL2	-	UTRonly	0.001982208
ENST00000269143.3.uORF_TTG.2	26.75970924	TTG	chr18	-	12377220	12370919	AFG3L2	-	CDSpartial	0.0003586323
ENST00000425280.1.uORF_CTG.5	26.75942112	CTG	chr10	-	103880040	103879870	LDB1	-	UTRonly	0.000877577
ENST00000430629.2.uORF_ATG.1	26.75863426	ATG	chr1	-	27816656	27816609	WASF2	-	UTRonly	0.9026072
ENST00000264993.3.uORF_CTG.2	26.75682095	CTG	chr3	+	133292622	133292774	CDV3	-	UTRonly	0.000877577
ENST00000265354.4.uORF_ACG.3	26.75333419	ACG	chr6	+	43139161	43139220	SRF	-	UTRonly	0.0001183759
ENST00000246024.2.uORF_GTG.1	26.75307058	GTG	chr20	-	8000460	8000434	TMX4	-	UTRonly	0.0001183759
ENST00000432648.3.uORF_CTG.2	26.74882255	CTG	chr1	+	39456949	39457074	AKIRIN1	-	CDSpartial	0.000877577
ENST00000379378.3.uORF_CTG.1	26.74756403	CTG	chr16	+	67226091	67226108	E2F4	-	UTRonly	0.001982208
ENST00000216727.4.uORF_TTG.5	26.7459773	TTG	chr14	+	23790606	23790836	PABPN1	-	CDSpartial	0.000877577
ENST00000373484.3.uORF_GTG.1	26.74568723	GTG	chr1	-	33168344	33168294	SYNC	ENST00000409190.3.uORF_GTG.6	UTRonly	0.0002897677
ENST00000265990.6.uORF_CTG.5	26.74521854	CTG	chr10	+	93683697	93695418	BTAF1	-	CDSpartial	0.000877577
ENST00000225719.4.uORF_ATC.1	26.7442151	ATC	chr17	+	28705927	28705983	CPD	-	UTRonly	0.325226
ENST00000339594.4.uORF_CTG.1	26.73996179	CTG	chr7	-	72936553	72936224	BAZ1B	ENST00000404251.1.uORF_CTG.1	CDSpartial	0.000877577
ENST00000327300.7.uORF_CTG.3	26.73610121	CTG	chr1	+	32479475	32479630	KHDRBS1	-	CDSpartial	0.000877577
ENST00000265990.6.uORF_TTG.2	26.7329028	TTG	chr10	+	93683581	93683667	BTAF1	-	UTRonly	0.0003586323
ENST00000287667.7.uORF_CTG.4	26.72811212	CTG	chr16	+	14927606	14927626	NOMO1	-	UTRonly	0.001982208
ENST00000258198.2.uORF_ACG.2	26.72792527	ACG	chr16	-	66785582	66785412	DYNC1LI2	-	CDSpartial	0.0002897677
ENST00000376572.3.uORF_TTG.1	26.72539537	TTG	chr1	-	11986479	11985967	KIAA2013	ENST00000376576.3.uORF_TTG.1	CDSpartial	0.0002897677
ENST00000373627.5.uORF_GTG.1	26.72394834	GTG	chr6	-	36954035	36954009	MTCH1	ENST00000373616.5.uORF_GTG.1	UTRonly	0.0002897677
ENST00000328024.6.uORF_TTG.1	26.72193924	TTG	chr19	+	8455158	8455199	RAB11B	-	UTRonly	0.001982208
ENST00000265990.6.uORF_CTG.1	26.72038058	CTG	chr10	+	93683566	93683667	BTAF1	-	UTRonly	0.0003586323
ENST00000273968.4.uORF_GTG.1	26.72023403	GTG	chr4	-	89444893	89444876	PYURF	-	UTRonly	0.0002897677
ENST00000301015.9.uORF_ATG.1	26.71868704	ATG	chr16	-	88851458	88851420	PIEZO1	-	UTRonly	0.001982208
ENST00000430969.1.uORF_GTG.4	26.714318	GTG	chr7	-	5461054	5460938	TNRC18	ENST00000399537.4.uORF_GTG.4	UTRonly	0.8038648
ENST00000339594.4.uORF_CTG.4	26.71010639	CTG	chr7	-	72936493	72936224	BAZ1B	ENST00000404251.1.uORF_CTG.4	CDSpartial	0.000877577
ENST00000269554.3.uORF_ATG.1	26.70625599	ATG	chr17	-	36955791	36955780	PIP4K2B	-	UTRonly	0.9026072
ENST00000348165.5.uORF_ATG.1	26.70343213	ATG	chr7	+	156931736	156931957	UBE3C	-	UTRonly	0.000877577
ENST00000291041.5.uORF_ATG.2	26.70277828	ATG	chr16	+	67927226	67942653	PSKH1	-	CDSpartial	0.0003586323
ENST00000327300.7.uORF_ATC.2	26.70212613	ATC	chr1	+	32479587	32479649	KHDRBS1	-	CDSpartial	0.0001032811
ENST00000262238.4.uORF_ACG.2	26.69564358	ACG	chr14	+	100705502	100705831	YY1	-	CDSpartial	0.0002897677
ENST00000265070.6.uORF_CTG.7	26.69542643	CTG	chr5	-	32174271	32174137	GOLPH3	ENST00000503610.1.uORF_CTG.5	CDSpartial	0.000877577
ENST00000361565.4.uORF_CTG.1	26.69455618	CTG	chr1	+	201798315	201798326	IPO9	-	UTRonly	0.9026072
ENST00000223136.4.uORF_GTG.2	26.6928191	GTG	chr7	-	100888329	100888318	FIS1	ENST00000442303.1.uORF_GTG.1,ENST00000449367.1.uORF_GTG.1	UTRonly	0.5749201
ENST00000242783.6.uORF_CTG.1	26.69225171	CTG	chr19	+	14544176	14551982	PKN1	-	CDSpartial	0.8038648
ENST00000370179.3.uORF_ATG.1	26.69133411	ATG	chr20	+	62152171	62152188	PPDPF	ENST00000370177.1.uORF_ATG.1	UTRonly	0.001982208
ENST00000371627.4.uORF_CTG.6	26.68998228	CTG	chr10	+	93558302	93558319	TNKS2	-	UTRonly	0.0007072836
ENST00000275603.4.uORF_GTG.1	26.68940918	GTG	chr7	+	56119342	56119554	CCT6A	-	CDSpartial	0.000877577
ENST00000291572.8.uORF_ATG.1	26.68798023	ATG	chr21	+	45285077	45285112	AGPAT3	-	UTRonly	0.001982208
ENST00000261263.3.uORF_ACG.2	26.68711082	ACG	chr12	+	72148712	72148843	RAB21	-	UTRonly	0.0002897677
ENST00000375050.4.uORF_TTG.1	26.68357022	TTG	chr6	-	32157942	32157571	PBX2	-	CDSpartial	0.000877577
ENST00000602402.1.uORF_CTG.2	26.68060787	CTG	chr13	+	96329407	96361487	DNAJC3	-	CDSpartial	0.000877577
ENST00000262384.3.uORF_TTG.2	26.67908292	TTG	chr16	-	48643960	48643937	N4BP1	-	UTRonly	0.9026072
ENST00000448276.2.uORF_ACG.4	26.6778565	ACG	chr17	-	61920047	61914571	SMARCD2	-	CDSpartial	0.0002897677
ENST00000327367.4.uORF_GTG.1	26.67431617	GTG	chr15	+	67358280	67358375	SMAD3	-	UTRonly	0.0002897677
ENST00000237536.4.uORF_CTG.1	26.67429488	CTG	chr20	-	35491958	35491602	SOGA1	-	CDSpartial	0.000877577
ENST00000284320.5.uORF_GTG.5	26.67301678	GTG	chr3	-	100119839	100119780	TOMM70A	-	CDSpartial	0.0002897677
ENST00000373731.2.uORF_ACG.3	26.67245696	ACG	chr6	+	36410684	36410728	KCTD20	-	UTRonly	0.0002897677
ENST00000392006.3.uORF_ATT.2	26.670854	ATT	chr19	+	41770296	41770349	HNRNPUL1	ENST00000378215.4.uORF_ATT.2	UTRonly	4.218774e-05
ENST00000439242.1.uORF_TTG.1	26.66864273	TTG	chr22	-	30752877	30752836	SF3A1	ENST00000215793.8.uORF_TTG.1,ENST00000447376.1.uORF_TTG.1	UTRonly	0.001982208
ENST00000273968.4.uORF_ACG.3	26.66832378	ACG	chr4	-	89444897	89444775	PYURF	-	CDSpartial	0.5749201
ENST00000262803.5.uORF_GTG.1	26.66746877	GTG	chr19	+	18942760	18943143	UPF1	-	CDSpartial	0.5749201
ENST00000493583.1.uORF_TTG.1	26.66636782	TTG	chrX	-	48900814	48900716	TFE3	ENST00000315869.7.uORF_TTG.2	CDSpartial	0.001982208
ENST00000382762.3.uORF_ACG.1	26.66561786	ACG	chr11	-	207380	206011	BET1L	ENST00000325147.9.uORF_ACG.1,ENST00000410108.1.uORF_ACG.1	CDSpartial	0.3558477
ENST00000376729.5.uORF_GTG.1	26.6629599	GTG	chrX	+	48455951	48457299	WDR13	-	CDSpartial	0.0002897677
ENST00000361217.4.uORF_CTG.4	26.6629052	CTG	chr1	-	153918944	153918855	DENND4B	-	UTRonly	0.001982208
ENST00000265343.5.uORF_ATG.1	26.6611196	ATG	chr5	-	132299190	132299155	AFF4	ENST00000378595.3.uORF_ATG.1	UTRonly	0.001982208
ENST00000354300.3.uORF_CTG.6	26.65997188	CTG	chr12	-	111020961	111020725	PPTC7	-	CDSpartial	0.8038648
ENST00000381638.2.uORF_CTG.1	26.6592495	CTG	chr17	-	4046268	4046161	ZZEF1	-	CDSpartial	0.000877577
ENST00000448276.2.uORF_GTG.1	26.6592252	GTG	chr17	-	61920201	61919992	SMARCD2	ENST00000577990.1.uORF_GTG.1	CDSpartial	4.218774e-05
ENST00000258198.2.uORF_TTG.1	26.65832106	TTG	chr16	-	66785633	66785412	DYNC1LI2	-	CDSpartial	0.000877577
ENST00000448276.2.uORF_ATC.1	26.65747249	ATC	chr17	-	61920255	61919992	SMARCD2	-	CDSpartial	4.218774e-05
ENST00000381962.3.uORF_CTG.2	26.65643284	CTG	chr20	-	633984	633691	SRXN1	-	CDSpartial	0.000877577
ENST00000265354.4.uORF_CTG.4	26.65569368	CTG	chr6	+	43139186	43139284	SRF	-	UTRonly	0.000877577
ENST00000418390.2.uORF_GTG.1	26.65383961	GTG	chr1	+	24069716	24069988	TCEB3	-	CDSpartial	0.0002897677
ENST00000217402.2.uORF_CTG.1	26.65141899	CTG	chr20	+	32399130	32399315	CHMP4B	-	CDSpartial	0.000877577
ENST00000256429.3.uORF_TTG.1	26.6511048	TTG	chr18	-	51751110	51751036	MBD2	-	UTRonly	0.000877577
ENST00000320717.3.uORF_ACG.2	26.65094487	ACG	chr2	+	191745797	191745814	GLS	ENST00000338435.4.uORF_ACG.2	CDSpartial	0.5749201
ENST00000361246.2.uORF_CTG.1	26.64864055	CTG	chr14	-	103523791	103523546	CDC42BPB	-	UTRonly	0.000877577
ENST00000332598.6.uORF_CTG.1	26.64601803	CTG	chr5	+	177019188	177019274	TMED9	-	CDSpartial	0.8038648
ENST00000592012.1.uORF_CTG.1	26.64395788	CTG	chr19	-	1592833	1585146	MBD3	-	CDSpartial	0.8038648
ENST00000341259.2.uORF_ATG.2	26.64371147	ATG	chr12	+	111843893	111843934	SH2B3	-	UTRonly	0.001982208
ENST00000336273.3.uORF_CTG.7	26.6432007	CTG	chr8	+	98656635	98673319	MTDH	-	CDSpartial	0.0002897677
ENST00000349048.4.uORF_GTG.1	26.64262314	GTG	chr21	+	45719957	45720052	PFKL	ENST00000397961.2.uORF_GTG.1	CDSpartial	0.0002897677
ENST00000215587.7.uORF_ATT.2	26.64221465	ATT	chr19	-	1095445	1095410	POLR2E	-	UTRonly	0.0001032811
ENST00000398073.2.uORF_GTG.2	26.6376354	GTG	chr12	-	58240335	58240219	CTDSP2	ENST00000548823.1.uORF_GTG.2	UTRonly	0.0002897677
ENST00000265990.6.uORF_ACG.2	26.63709594	ACG	chr10	+	93683654	93683776	BTAF1	-	UTRonly	0.5749201
ENST00000265990.6.uORF_CTG.4	26.63102821	CTG	chr10	+	93683692	93683799	BTAF1	-	UTRonly	0.0003586323
ENST00000254190.3.uORF_CTG.5	26.63040681	CTG	chr15	-	101791741	101791559	CHSY1	-	CDSpartial	0.8038648
ENST00000325954.4.uORF_GTG.2	26.63031243	GTG	chr12	+	120972294	120972503	RNF10	-	UTRonly	0.0003586323
ENST00000371666.3.uORF_CTG.1	26.62922217	CTG	chrX	+	117861558	117874997	IL13RA1	-	CDSpartial	0.000877577
ENST00000430969.1.uORF_GTG.1	26.62812732	GTG	chr7	-	5463090	5434142	TNRC18	ENST00000399537.4.uORF_GTG.1	CDSpartial	0.5749201
ENST00000340020.6.uORF_GTG.1	26.62585819	GTG	chr1	-	222885821	222885768	AIDA	-	UTRonly	0.0002897677
ENST00000219252.5.uORF_ACG.4	26.61672455	ACG	chr16	+	57496485	57496565	POLR2C	-	UTRonly	0.0002897677
ENST00000301454.4.uORF_CTG.4	26.6165046	CTG	chr19	-	6459673	6459569	SLC25A23	ENST00000334510.5.uORF_CTG.4,ENST00000264088.4.uORF_CTG.5	CDSpartial	0.000877577
ENST00000413384.2.uORF_GTG.2	26.61189735	GTG	chr7	+	150756757	150759065	SLC4A2	-	UTRonly	0.000877577
ENST00000315872.6.uORF_CTG.5	26.60535788	CTG	chr2	-	11484522	11484322	ROCK2	-	UTRonly	0.000877577
ENST00000592012.1.uORF_CTG.2	26.60349914	CTG	chr19	-	1592780	1592700	MBD3	-	UTRonly	0.000877577
ENST00000186436.5.uORF_ACG.1	26.60341289	ACG	chr2	-	98612292	98611996	TMEM131	-	CDSpartial	0.0002897677
ENST00000244007.3.uORF_CTG.1	26.60283202	CTG	chr20	+	39765646	39788249	PLCG1	-	CDSpartial	0.000877577
ENST00000373731.2.uORF_CTG.3	26.60023502	CTG	chr6	+	36410630	36410728	KCTD20	-	UTRonly	0.000877577
ENST00000361217.4.uORF_CTG.2	26.59950622	CTG	chr1	-	153919055	153918855	DENND4B	-	UTRonly	0.000877577
ENST00000326793.6.uORF_ATG.1	26.59782371	ATG	chr3	-	195163718	195163674	ACAP2	-	UTRonly	0.001982208
ENST00000253024.5.uORF_TTG.4	26.59744669	TTG	chr19	+	59055944	59055958	TRIM28	ENST00000341753.6.uORF_TTG.4	UTRonly	0.001982208
ENST00000265070.6.uORF_CTG.5	26.59730928	CTG	chr5	-	32174286	32174137	GOLPH3	ENST00000503610.1.uORF_CTG.3	CDSpartial	0.000877577
ENST00000296564.7.uORF_ACG.2	26.59683962	ACG	chr5	+	5422895	5423032	KIAA0947	-	CDSpartial	0.5749201
ENST00000295006.5.uORF_ATG.1	26.59502702	ATG	chr1	+	223900077	223900175	CAPN2	-	UTRonly	0.8038648
ENST00000389467.3.uORF_CTG.5	26.59212855	CTG	chr16	-	18937568	18937284	SMG1	ENST00000446231.2.uORF_CTG.5	CDSpartial	0.000877577
ENST00000398409.1.uORF_ATG.1	26.59119708	ATG	chr20	-	23619071	23618506	CST3	-	UTRonly	0.000877577
ENST00000369550.5.uORF_ATG.1	26.59031761	ATG	chrX	+	153991084	153991164	DKC1	-	UTRonly	0.000877577
ENST00000423118.1.uORF_ACG.1	26.58958164	ACG	chr16	-	2185721	2169136	PKD1	ENST00000262304.4.uORF_ACG.1	CDSpartial	0.0002897677
ENST00000361297.2.uORF_ATG.1	26.58792281	ATG	chr1	+	46269358	46269375	MAST2	ENST00000372009.2.uORF_ATG.1	UTRonly	0.001982208
ENST00000591446.2.uORF_ATC.2	26.58676372	ATC	chr19	+	1250210	1250389	MIDN	ENST00000300952.2.uORF_ATC.2,ENST00000586757.1.uORF_ATC.2	CDSpartial	0.325226
ENST00000379731.4.uORF_CTG.1	26.5866439	CTG	chr9	-	33167324	33167199	B4GALT1	ENST00000535206.1.uORF_CTG.1	UTRonly	0.000877577
ENST00000295770.2.uORF_CTG.3	26.58622037	CTG	chr3	+	31574351	31574470	STT3B	-	UTRonly	0.000877577
ENST00000337190.2.uORF_CTG.3	26.5856929	CTG	chr4	-	2263897	2263862	MXD4	-	UTRonly	0.7675848
ENST00000273221.4.uORF_GTG.1	26.58376316	GTG	chr3	-	13009090	13008893	IQSEC1	-	CDSpartial	0.0002897677
ENST00000296181.4.uORF_GTG.3	26.58329265	GTG	chr3	-	124606011	124605976	ITGB5	-	UTRonly	0.5749201
ENST00000324817.1.uORF_CTG.1	26.58306176	CTG	chrX	-	40594757	40594731	MED14	-	UTRonly	0.9026072
ENST00000413384.2.uORF_TTG.1	26.5826241	TTG	chr7	+	150756715	150759065	SLC4A2	-	UTRonly	0.0003586323
ENST00000373537.2.uORF_ATG.2	26.57802509	ATG	chr20	-	36156210	36147733	BLCAP	-	UTRonly	0.001982208
ENST00000302637.5.uORF_TTG.1	26.57746764	TTG	chr1	+	220267486	220267707	IARS2	ENST00000366922.1.uORF_TTG.1	CDSpartial	0.000877577
ENST00000360541.5.uORF_ATG.1	26.573826	ATG	chr5	-	137878927	137878543	ETF1	-	CDSpartial	0.000877577
ENST00000373204.4.uORF_ACG.1	26.57165516	ACG	chr1	+	36348868	36348963	AGO1	-	UTRonly	0.5749201
ENST00000374656.4.uORF_ATG.1	26.57083205	ATG	chr6	+	33176299	33176331	RING1	-	UTRonly	0.9026072
ENST00000354300.3.uORF_GTG.1	26.57042512	GTG	chr12	-	111021119	111021036	PPTC7	-	UTRonly	0.6260343
ENST00000312397.5.uORF_ATT.2	26.56833323	ATT	chr11	+	65729199	65729531	SART1	-	CDSpartial	0.0002897677
ENST00000341567.4.uORF_CTG.1	26.56805456	CTG	chr7	+	66386242	66386337	TMEM248	ENST00000607045.1.uORF_CTG.1	UTRonly	0.000877577
ENST00000430969.1.uORF_CTG.3	26.56519655	CTG	chr7	-	5461089	5460928	TNRC18	ENST00000399537.4.uORF_CTG.3	UTRonly	0.000877577
ENST00000351677.2.uORF_ATC.1	26.56218773	ATC	chr12	+	112856761	112856853	PTPN11	ENST00000392597.1.uORF_ATC.1	UTRonly	0.0003129108
ENST00000296564.7.uORF_TTG.1	26.5616633	TTG	chr5	+	5422868	5423032	KIAA0947	-	CDSpartial	0.8038648
ENST00000287667.7.uORF_GTG.5	26.55755945	GTG	chr16	+	14927648	14932319	NOMO1	-	CDSpartial	0.0002897677
ENST00000272233.4.uORF_ACG.4	26.55716196	ACG	chr2	+	20647089	20647154	RHOB	-	UTRonly	0.0002897677
ENST00000381809.3.uORF_ACG.1	26.55596982	ACG	chr9	-	4741279	4741187	AK3	-	UTRonly	0.0002897677
ENST00000398409.1.uORF_GTG.1	26.55549472	GTG	chr20	-	23619079	23618436	CST3	-	CDSpartial	0.0002897677
ENST00000392121.3.uORF_GTG.1	26.55204754	GTG	chr1	+	167691250	167734919	MPZL1	ENST00000448405.1.uORF_GTG.1,ENST00000359523.2.uORF_GTG.3	CDSpartial	0.0002897677
ENST00000315872.6.uORF_CTG.11	26.55095239	CTG	chr2	-	11484345	11484322	ROCK2	-	UTRonly	0.001982208
ENST00000273221.4.uORF_ATC.1	26.54873875	ATC	chr3	-	13009087	13008893	IQSEC1	-	CDSpartial	0.0002897677
ENST00000389467.3.uORF_ACG.3	26.54177001	ACG	chr16	-	18937629	18937363	SMG1	ENST00000446231.2.uORF_ACG.3	CDSpartial	0.000877577
ENST00000261674.4.uORF_ATG.2	26.54004925	ATG	chr12	+	132195679	132195693	SFSWAP	ENST00000538548.1.uORF_ATG.2,ENST00000535236.1.uORF_ATG.2	UTRonly	0.001982208
ENST00000397274.2.uORF_ATG.1	26.53997781	ATG	chr19	+	17212503	17212973	MYO9B	ENST00000594824.1.uORF_ATG.1,ENST00000595618.1.uORF_ATG.1	CDSpartial	0.000877577
ENST00000273968.4.uORF_CTG.2	26.53967601	CTG	chr4	-	89444940	89444845	PYURF	-	CDSpartial	0.000877577
ENST00000315436.3.uORF_ATG.2	26.53881878	ATG	chr12	-	118498975	118498916	WSB2	-	UTRonly	0.8038648
ENST00000285243.6.uORF_CTG.3	26.53567647	CTG	chr17	-	48785218	48785012	ANKRD40	-	CDSpartial	0.8038648
ENST00000258341.4.uORF_TTG.1	26.53461128	TTG	chr1	+	182992817	182992831	LAMC1	-	UTRonly	0.001982208
ENST00000408936.3.uORF_TTG.2	26.53035348	TTG	chr9	+	124413917	124414015	DAB2IP	-	UTRonly	0.001982208
ENST00000434724.2.uORF_CTG.5	26.52910522	CTG	chr16	-	12009683	12009492	GSPT1	ENST00000439887.2.uORF_CTG.3	CDSpartial	0.000877577
ENST00000262644.4.uORF_CTG.3	26.52898117	CTG	chr8	-	57906299	57905901	IMPAD1	-	CDSpartial	0.8038648
ENST00000413384.2.uORF_TTG.3	26.52868872	TTG	chr7	+	150756730	150759065	SLC4A2	-	UTRonly	0.000877577
ENST00000373795.4.uORF_GTG.1	26.52857984	GTG	chr1	-	29508435	29508307	SRSF4	-	UTRonly	0.5749201
ENST00000373616.5.uORF_ACG.4	26.52366944	ACG	chr6	-	36953977	36953705	MTCH1	ENST00000373627.5.uORF_ACG.4	CDSpartial	0.0002897677
ENST00000330537.6.uORF_CTG.4	26.52304074	CTG	chr16	-	18573465	18573445	NOMO2	ENST00000562312.1.uORF_CTG.2	UTRonly	0.001982208
ENST00000431232.2.uORF_ACG.1	26.5190473	ACG	chr16	-	431965	431843	TMEM8A	-	UTRonly	0.000877577
ENST00000359337.4.uORF_TTG.1	26.51872731	TTG	chr22	-	50745999	50733175	PLXNB2	ENST00000449103.1.uORF_TTG.1,ENST00000425954.1.uORF_TTG.1	UTRonly	0.0007072836
ENST00000357736.4.uORF_CTG.1	26.5184191	CTG	chr17	-	79885567	79881090	MAFG	-	UTRonly	0.000877577
ENST00000373627.5.uORF_CTG.1	26.51781891	CTG	chr6	-	36954040	36953705	MTCH1	ENST00000373616.5.uORF_CTG.1	CDSpartial	0.000877577
ENST00000379719.3.uORF_TTG.1	26.51301381	TTG	chr11	+	9406184	9406294	IPO7	-	UTRonly	0.7675848
ENST00000304992.6.uORF_ATT.1	26.51007474	ATT	chr17	-	1588117	1588085	PRPF8	ENST00000572621.1.uORF_ATT.1	UTRonly	4.218774e-05
ENST00000343882.6.uORF_GTG.1	26.50975904	GTG	chr6	+	108881053	108882602	FOXO3	-	CDSpartial	0.0002897677
ENST00000264645.7.uORF_GTG.1	26.5079398	GTG	chr17	+	38296762	38296800	CASC3	-	UTRonly	0.0001183759
ENST00000380516.2.uORF_CTG.4	26.50629235	CTG	chr15	-	59225807	59225766	SLTM	-	UTRonly	0.001982208
ENST00000262133.6.uORF_GTG.3	26.50393589	GTG	chr16	+	53468462	53468485	RBL2	-	CDSpartial	0.0002897677
ENST00000371627.4.uORF_CTG.1	26.50389055	CTG	chr10	+	93558092	93558319	TNKS2	-	UTRonly	0.000877577
ENST00000273062.2.uORF_CTG.2	26.50099025	CTG	chr2	+	219264671	219267078	CTDSP1	-	CDSpartial	0.000877577
ENST00000286091.4.uORF_CTG.1	26.50093704	CTG	chr7	-	148725677	148725588	PDIA4	-	UTRonly	0.000877577
ENST00000536441.1.uORF_ATC.2	26.49993258	ATC	chr11	-	94964125	94964021	SESN3	ENST00000416495.2.uORF_ATC.2,ENST00000393234.1.uORF_ATC.2	CDSpartial	0.0001032811
ENST00000254480.5.uORF_GTG.3	26.49933851	GTG	chr3	-	47823321	47814398	SMARCC1	ENST00000454240.1.uORF_GTG.2	CDSpartial	0.0002897677
ENST00000217402.2.uORF_CTG.3	26.49891093	CTG	chr20	+	32399186	32399383	CHMP4B	-	CDSpartial	0.000877577
ENST00000361246.2.uORF_CTG.6	26.49827247	CTG	chr14	-	103523572	103523546	CDC42BPB	-	UTRonly	0.001982208
ENST00000237536.4.uORF_ACG.1	26.49725206	ACG	chr20	-	35491892	35491602	SOGA1	-	CDSpartial	0.5749201
ENST00000413384.2.uORF_CTG.2	26.49641161	CTG	chr7	+	150756693	150759037	SLC4A2	-	UTRonly	0.000877577
ENST00000216727.4.uORF_GTG.3	26.4963381	GTG	chr14	+	23790590	23790613	PABPN1	-	UTRonly	0.0002897677
ENST00000251343.5.uORF_CTG.5	26.49503591	CTG	chr14	+	24898566	24900054	KHNYN	-	CDSpartial	0.001982208
ENST00000429888.1.uORF_GTG.1	26.49476586	GTG	chr3	+	42642215	42660557	NKTR	ENST00000232978.8.uORF_GTG.2	CDSpartial	0.000877577
ENST00000313143.3.uORF_CTG.3	26.4922726	CTG	chr3	+	183873319	183873327	DVL3	-	UTRonly	7.276304e-05
ENST00000265354.4.uORF_CTG.1	26.49153508	CTG	chr6	+	43139113	43139133	SRF	-	UTRonly	0.001982208
ENST00000237536.4.uORF_ACG.2	26.48838647	ACG	chr20	-	35491886	35491602	SOGA1	-	CDSpartial	0.5749201
ENST00000225719.4.uORF_CTG.1	26.48721971	CTG	chr17	+	28705955	28706038	CPD	-	CDSpartial	0.000877577
ENST00000252599.4.uORF_GTG.1	26.48271368	GTG	chr19	+	17666515	17670184	COLGALT1	-	CDSpartial	0.0002897677
ENST00000342085.4.uORF_CTG.1	26.48238613	CTG	chr16	+	2588026	2607708	PDPK1	ENST00000268673.7.uORF_CTG.1,ENST00000441549.3.uORF_CTG.1	CDSpartial	0.000877577
ENST00000343882.6.uORF_TTG.1	26.47939917	TTG	chr6	+	108881136	108882580	FOXO3	-	CDSpartial	0.0003586323
ENST00000326181.6.uORF_CTG.1	26.47843404	CTG	chr16	+	2205824	2213925	TRAF7	-	CDSpartial	0.0003586323
ENST00000341567.4.uORF_TTG.1	26.4734461	TTG	chr7	+	66386227	66386337	TMEM248	ENST00000607045.1.uORF_TTG.1	UTRonly	0.000877577
ENST00000340020.6.uORF_TTG.3	26.47334569	TTG	chr1	-	222885805	222885746	AIDA	-	UTRonly	0.000877577
ENST00000381962.3.uORF_CTG.4	26.471479	CTG	chr20	-	633924	633691	SRXN1	-	CDSpartial	0.000877577
ENST00000375759.3.uORF_CTG.1	26.46693686	CTG	chr1	+	16174363	16174500	SPEN	-	UTRonly	0.8038648
ENST00000215587.7.uORF_ACG.4	26.46581281	ACG	chr19	-	1095463	1095410	POLR2E	-	UTRonly	0.0001032811
ENST00000325954.4.uORF_TTG.1	26.46448538	TTG	chr12	+	120972164	120972460	RNF10	-	UTRonly	0.000877577
ENST00000258341.4.uORF_GTG.6	26.46353993	GTG	chr1	+	182992838	182992855	LAMC1	-	CDSpartial	0.5749201
ENST00000273062.2.uORF_ATC.2	26.46206482	ATC	chr2	+	219264702	219266290	CTDSP1	-	CDSpartial	0.0001032811
ENST00000418390.2.uORF_CTG.1	26.46188383	CTG	chr1	+	24069665	24069988	TCEB3	-	CDSpartial	0.000877577
ENST00000337190.2.uORF_TTG.2	26.46073685	TTG	chr4	-	2263903	2263862	MXD4	-	UTRonly	0.7675848
ENST00000430969.1.uORF_GTG.2	26.46012366	GTG	chr7	-	5461115	5434142	TNRC18	ENST00000399537.4.uORF_GTG.2	CDSpartial	0.5749201
ENST00000239231.6.uORF_TTG.2	26.45807029	TTG	chr5	-	168006557	168006399	PANK3	-	UTRonly	0.000877577
ENST00000354300.3.uORF_CTG.10	26.45787627	CTG	chr12	-	111020880	111020725	PPTC7	-	CDSpartial	0.000877577
ENST00000237536.4.uORF_ATC.1	26.45741743	ATC	chr20	-	35492055	35491765	SOGA1	-	UTRonly	0.8038648
ENST00000371627.4.uORF_GTG.3	26.45583577	GTG	chr10	+	93558284	93558319	TNKS2	-	UTRonly	0.0007072836
ENST00000356205.4.uORF_CTG.2	26.45576219	CTG	chr1	-	153935211	153935140	SLC39A1	ENST00000413622.1.uORF_CTG.6,ENST00000310483.6.uORF_CTG.12,ENST00000368623.3.uORF_CTG.22,ENST00000429040.1.uORF_CTG.6,ENST00000368621.1.uORF_CTG.12,ENST00000417348.1.uORF_CTG.8,ENST00000537590.1.uORF_CTG.2	CDSpartial	0.000877577
ENST00000534358.1.uORF_CTG.1	26.4533524	CTG	chr11	+	118307205	118307309	KMT2A	-	CDSpartial	0.8038648
ENST00000285243.6.uORF_CTG.2	26.4522399	CTG	chr17	-	48785224	48785012	ANKRD40	-	CDSpartial	0.8038648
ENST00000471696.1.uORF_TTG.1	26.45135586	TTG	chr3	+	150321097	150321120	SELT	ENST00000477889.1.uORF_TTG.1	UTRonly	0.001982208
ENST00000528838.1.uORF_ACG.1	26.45071238	ACG	chr8	+	145515372	145515497	HSF1	-	CDSpartial	0.0002897677
ENST00000332496.6.uORF_CTG.2	26.45044189	CTG	chr15	+	90728227	90728286	SEMA4B	ENST00000379122.3.uORF_CTG.4,ENST00000559300.1.uORF_CTG.4,ENST00000561085.1.uORF_CTG.4	UTRonly	0.000877577
ENST00000349048.4.uORF_CTG.1	26.44574798	CTG	chr21	+	45719964	45730896	PFKL	-	CDSpartial	0.000877577
ENST00000371627.4.uORF_ACG.6	26.44476504	ACG	chr10	+	93558215	93558319	TNKS2	-	UTRonly	0.0003129108
ENST00000357214.5.uORF_CTG.2	26.44343953	CTG	chr1	-	35658697	35658659	SFPQ	-	UTRonly	0.9026072
ENST00000337989.7.uORF_ATT.1	26.44073556	ATT	chr22	+	24551866	24560428	CABIN1	-	CDSpartial	0.0002897677
ENST00000398409.1.uORF_CTG.2	26.44058788	CTG	chr20	-	23618537	23618436	CST3	ENST00000376925.3.uORF_CTG.1,ENST00000398411.1.uORF_CTG.1	CDSpartial	0.000877577
ENST00000355673.3.uORF_ATG.1	26.43936085	ATG	chr12	+	57916618	57916647	MBD6	-	UTRonly	0.9026072
ENST00000242783.6.uORF_ACG.2	26.43826683	ACG	chr19	+	14544272	14551982	PKN1	-	CDSpartial	0.5749201
ENST00000373132.3.uORF_CTG.2	26.43709191	CTG	chr1	-	36851448	36826851	STK40	ENST00000373130.3.uORF_CTG.2	CDSpartial	0.000127832
ENST00000273968.4.uORF_CTG.3	26.43591973	CTG	chr4	-	89444932	89444876	PYURF	-	UTRonly	0.0003586323
ENST00000262644.4.uORF_CTG.1	26.43284126	CTG	chr8	-	57906362	57905901	IMPAD1	-	CDSpartial	0.8038648
ENST00000227524.4.uORF_ATC.1	26.43231323	ATC	chr11	-	60673988	60673845	PRPF19	ENST00000546152.1.uORF_ATC.1,ENST00000541371.1.uORF_ATC.1	CDSpartial	0.0002897677
ENST00000261537.6.uORF_TTG.1	26.43209638	TTG	chr18	+	19321369	19321404	MIB1	-	UTRonly	0.001982208
ENST00000375050.4.uORF_ATC.1	26.43089346	ATC	chr6	-	32157865	32157836	PBX2	-	UTRonly	0.0001032811
ENST00000373204.4.uORF_GTG.1	26.43004409	GTG	chr1	+	36348835	36348963	AGO1	-	UTRonly	0.5749201
ENST00000315872.6.uORF_CTG.1	26.42929511	CTG	chr2	-	11484654	11484322	ROCK2	-	UTRonly	0.000877577
ENST00000216727.4.uORF_ATG.2	26.42855046	ATG	chr14	+	23790587	23790613	PABPN1	-	UTRonly	0.001982208
ENST00000355072.5.uORF_ATT.1	26.42722249	ATT	chr4	+	3076474	3076797	HTT	-	CDSpartial	0.5749201
ENST00000544079.1.uORF_ATC.1	26.42563322	ATC	chr2	-	62115694	62112198	CCT4	ENST00000394440.3.uORF_ATC.3	CDSpartial	0.0002897677
ENST00000381962.3.uORF_ACG.2	26.42532725	ACG	chr20	-	633919	633869	SRXN1	-	UTRonly	0.001982208
ENST00000262370.7.uORF_GTG.2	26.4223003	GTG	chr16	+	4674825	4674896	MGRN1	-	UTRonly	0.8038648
ENST00000369144.3.uORF_GTG.1	26.42175289	GTG	chr10	-	120840281	120840207	EIF3A	-	UTRonly	0.0002897677
ENST00000251527.5.uORF_ACG.1	26.4112172	ACG	chr7	-	158622293	158622177	ESYT2	-	CDSpartial	0.5749201
ENST00000418390.2.uORF_CTG.2	26.41084712	CTG	chr1	+	24069815	24069988	TCEB3	-	CDSpartial	0.000877577
ENST00000328194.3.uORF_ACG.2	26.41030118	ACG	chr11	-	9286911	9286720	DENND5A	-	UTRonly	0.000877577
ENST00000242784.4.uORF_ATG.1	26.40644997	ATG	chr19	-	12845560	12845303	C19orf43	-	CDSpartial	0.000877577
ENST00000546138.1.uORF_TTG.2	26.40603311	TTG	chr1	-	29508324	29508307	SRSF4	ENST00000373795.4.uORF_TTG.2,ENST00000605204.1.uORF_TTG.2	UTRonly	0.9026072
ENST00000339157.5.uORF_TTG.2	26.40562773	TTG	chr20	-	25371517	25371401	ABHD12	ENST00000376542.3.uORF_TTG.2	UTRonly	0.000877577
ENST00000291386.3.uORF_ACG.3	26.40411636	ACG	chr1	-	1510069	1509983	SSU72	-	UTRonly	0.0002897677
ENST00000379731.4.uORF_GTG.1	26.40409224	GTG	chr9	-	33167251	33167183	B4GALT1	ENST00000535206.1.uORF_GTG.1	UTRonly	0.0002897677
ENST00000299314.7.uORF_ATG.1	26.40400533	ATG	chr12	-	102224586	102224563	GNPTAB	ENST00000549940.1.uORF_ATG.1,ENST00000392919.4.uORF_ATG.1	UTRonly	0.001982208
ENST00000286548.4.uORF_CTG.2	26.40109876	CTG	chr9	-	80646317	80646195	GNAQ	-	UTRonly	0.8038648
ENST00000297293.5.uORF_ATG.1	26.39982489	ATG	chr7	+	97736294	97736395	LMTK2	-	UTRonly	0.0003586323
ENST00000310300.6.uORF_ACG.1	26.39857651	ACG	chr7	-	100183767	100183708	LRCH4	-	CDSpartial	0.5749201
ENST00000355653.3.uORF_CTG.3	26.3983529	CTG	chr17	-	41174367	41174053	VAT1	ENST00000587062.1.uORF_CTG.5	CDSpartial	0.000877577
ENST00000279146.3.uORF_ATG.1	26.39682181	ATG	chr11	+	67250524	67250556	AIP	ENST00000528641.2.uORF_ATG.1	UTRonly	0.0008105829
ENST00000273968.4.uORF_GTG.2	26.39679665	GTG	chr4	-	89444879	89444775	PYURF	-	CDSpartial	0.0002897677
ENST00000361246.2.uORF_CTG.2	26.39646374	CTG	chr14	-	103523762	103523658	CDC42BPB	-	UTRonly	0.0008105829
ENST00000381809.3.uORF_CTG.1	26.39638305	CTG	chr9	-	4741258	4741187	AK3	-	UTRonly	0.000877577
ENST00000288828.4.uORF_ATG.1	26.39566736	ATG	chr7	+	5229910	5229984	WIPI2	ENST00000404704.3.uORF_ATG.1,ENST00000382384.2.uORF_ATG.1,ENST00000401525.3.uORF_ATG.1	UTRonly	0.0003129108
ENST00000273968.4.uORF_ACG.1	26.39564358	ACG	chr4	-	89444923	89444876	PYURF	-	UTRonly	0.0001183759
ENST00000237536.4.uORF_GTG.1	26.39242834	GTG	chr20	-	35492049	35491765	SOGA1	-	UTRonly	0.8038648
ENST00000511163.1.uORF_ACG.6	26.39190294	ACG	chr4	-	926100	926053	GAK	ENST00000507580.1.uORF_ACG.2,ENST00000502656.1.uORF_ACG.3,ENST00000505819.1.uORF_ACG.5,ENST00000512325.1.uORF_ACG.2	UTRonly	0.0008105829
ENST00000281928.3.uORF_ATG.1	26.38887193	ATG	chr12	-	116714971	116714933	MED13L	-	CDSpartial	0.001982208
ENST00000425389.2.uORF_GTG.2	26.38676251	GTG	chr7	+	150068293	150068445	REPIN1	-	CDSpartial	0.0002897677
ENST00000380516.2.uORF_GTG.1	26.38591849	GTG	chr15	-	59225834	59225766	SLTM	-	UTRonly	0.5749201
ENST00000373204.4.uORF_ATG.1	26.38540763	ATG	chr1	+	36349018	36358713	AGO1	-	CDSpartial	0.0003129108
ENST00000303538.8.uORF_GTG.4	26.38434471	GTG	chr4	-	39979497	39979123	PDS5A	ENST00000503396.1.uORF_GTG.4	UTRonly	0.0002897677
ENST00000392006.3.uORF_ACG.2	26.38372213	ACG	chr19	+	41770246	41770335	HNRNPUL1	-	UTRonly	0.0002897677
ENST00000324817.1.uORF_CTG.2	26.38293231	CTG	chrX	-	40594674	40594528	MED14	-	CDSpartial	0.000877577
ENST00000219252.5.uORF_CTG.7	26.3799109	CTG	chr16	+	57496498	57496527	POLR2C	-	UTRonly	0.9026072
ENST00000262384.3.uORF_CTG.3	26.37838978	CTG	chr16	-	48644059	48643937	N4BP1	-	UTRonly	0.0003586323
ENST00000313143.3.uORF_GTG.1	26.37792229	GTG	chr3	+	183873221	183873481	DVL3	-	CDSpartial	0.000877577
ENST00000264993.3.uORF_ATC.1	26.37733264	ATC	chr3	+	133292619	133292774	CDV3	-	UTRonly	0.0002897677
ENST00000313871.3.uORF_ATG.1	26.37551714	ATG	chrX	+	1710493	1710573	AKAP17A	-	UTRonly	0.8038648
ENST00000261263.3.uORF_GTG.2	26.37383784	GTG	chr12	+	72148714	72149043	RAB21	-	CDSpartial	0.0002897677
ENST00000264896.2.uORF_TTG.3	26.37132052	TTG	chr4	-	77134752	77134642	SCARB2	ENST00000452464.2.uORF_TTG.1,ENST00000509994.1.uORF_TTG.1	CDSpartial	0.000877577
ENST00000296564.7.uORF_CTG.3	26.37107106	CTG	chr5	+	5422889	5423032	KIAA0947	-	CDSpartial	0.8038648
ENST00000354300.3.uORF_CTG.8	26.37028616	CTG	chr12	-	111020922	111020725	PPTC7	-	CDSpartial	0.000877577
ENST00000291386.3.uORF_TTG.2	26.36990196	TTG	chr1	-	1510178	1500210	SSU72	-	CDSpartial	0.000877577
ENST00000202834.7.uORF_CTG.2	26.36671075	CTG	chr20	-	5093721	5093698	TMEM230	ENST00000342308.5.uORF_CTG.1	UTRonly	0.0007072836
ENST00000261263.3.uORF_GTG.5	26.36536443	GTG	chr12	+	72148816	72149043	RAB21	-	CDSpartial	0.0001183759
ENST00000432648.3.uORF_ACG.1	26.36298685	ACG	chr1	+	39456912	39456992	AKIRIN1	-	UTRonly	0.164483
ENST00000261263.3.uORF_GTG.6	26.36288956	GTG	chr12	+	72148834	72149043	RAB21	-	CDSpartial	0.0001183759
ENST00000263733.4.uORF_ATG.1	26.35937276	ATG	chr1	+	178995072	178995131	FAM20B	-	UTRonly	0.000877577
ENST00000355673.3.uORF_CTG.3	26.35848225	CTG	chr12	+	57916582	57916647	MBD6	-	UTRonly	0.9026072
ENST00000361204.4.uORF_ACG.1	26.35806298	ACG	chr22	+	42229133	42262856	SREBF2	-	CDSpartial	0.0002897677
ENST00000216479.3.uORF_ACG.1	26.35558806	ACG	chr14	+	77924492	77924524	AHSA1	ENST00000535854.2.uORF_ACG.1,ENST00000555517.1.uORF_ACG.1	UTRonly	0.5749201
ENST00000375286.3.uORF_ATG.1	26.35458926	ATG	chr17	+	73043294	73043574	KCTD2	-	CDSpartial	0.8038648
ENST00000330537.6.uORF_GTG.5	26.35248807	GTG	chr16	-	18573423	18569058	NOMO2	ENST00000381474.3.uORF_GTG.1	CDSpartial	0.0002897677
ENST00000258955.2.uORF_ATC.1	26.35112009	ATC	chr17	+	48556193	48557083	RSAD1	-	CDSpartial	0.0002897677
ENST00000242719.3.uORF_CTG.1	26.34805586	CTG	chr1	+	51701966	51702103	RNF11	-	UTRonly	0.8038648
ENST00000263674.3.uORF_TTG.4	26.34778031	TTG	chr11	+	73019635	73020120	ARHGEF17	-	CDSpartial	0.0002897677
ENST00000302787.2.uORF_TTG.1	26.34773707	TTG	chr4	-	1857828	1857763	LETM1	-	UTRonly	0.000877577
ENST00000327300.7.uORF_ATT.1	26.34607159	ATT	chr1	+	32479455	32479649	KHDRBS1	-	CDSpartial	0.0001032811
ENST00000327367.4.uORF_CTG.4	26.34521918	CTG	chr15	+	67358325	67358375	SMAD3	-	UTRonly	0.001982208
ENST00000273968.4.uORF_CTG.5	26.34415	CTG	chr4	-	89444884	89444876	PYURF	-	UTRonly	7.276304e-05
ENST00000345330.4.uORF_ACG.2	26.3440574	ACG	chr15	-	73925699	73925562	NPTN	ENST00000287226.8.uORF_ACG.1,ENST00000545878.1.uORF_ACG.1,ENST00000351217.6.uORF_ACG.8	UTRonly	0.0002897677
ENST00000166139.4.uORF_CTG.1	26.34191611	CTG	chr19	+	676404	676496	FSTL3	-	CDSpartial	0.000877577
ENST00000361368.2.uORF_ATC.2	26.34036721	ATC	chr7	-	98741567	98741490	SMURF1	ENST00000361125.1.uORF_ATC.2	UTRonly	0.0001032811
ENST00000263228.3.uORF_CTG.1	26.33674388	CTG	chr9	+	33817611	33886889	UBE2R2	-	CDSpartial	0.000877577
ENST00000261263.3.uORF_GTG.3	26.33651331	GTG	chr12	+	72148717	72149043	RAB21	-	CDSpartial	0.0002897677
ENST00000432648.3.uORF_CTG.1	26.33571628	CTG	chr1	+	39456939	39456992	AKIRIN1	-	UTRonly	0.7675848
ENST00000373627.5.uORF_GTG.3	26.33567841	GTG	chr6	-	36954003	36953977	MTCH1	ENST00000373616.5.uORF_GTG.3	UTRonly	0.0002897677
ENST00000360943.5.uORF_CTG.2	26.33492473	CTG	chr17	+	46985744	46988237	UBE2Z	-	CDSpartial	0.000877577
ENST00000340020.6.uORF_TTG.2	26.33386322	TTG	chr1	-	222885827	222885768	AIDA	-	UTRonly	0.000877577
ENST00000325954.4.uORF_ATG.1	26.33162293	ATG	chr12	+	120972157	120972432	RNF10	-	UTRonly	0.000877577
ENST00000273062.2.uORF_GTG.1	26.33047681	GTG	chr2	+	219264502	219264567	CTDSP1	-	UTRonly	0.0001183759
ENST00000309295.4.uORF_ACG.4	26.33018036	ACG	chr11	+	65343668	65346560	EHBP1L1	ENST00000533237.1.uORF_ACG.4	CDSpartial	0.000877577
ENST00000588649.2.uORF_CTG.1	26.32948819	CTG	chr19	-	633529	633512	POLRMT	-	CDSpartial	0.001982208
ENST00000284320.5.uORF_GTG.6	26.32902546	GTG	chr3	-	100119812	100119780	TOMM70A	-	CDSpartial	0.0002897677
ENST00000324817.1.uORF_GTG.2	26.32762955	GTG	chrX	-	40594734	40594528	MED14	-	CDSpartial	0.0002897677
ENST00000361297.2.uORF_GTG.6	26.32565257	GTG	chr1	+	46269442	46269450	MAST2	ENST00000372009.2.uORF_GTG.6	UTRonly	0.04721328
ENST00000327367.4.uORF_CTG.2	26.32484086	CTG	chr15	+	67358241	67358375	SMAD3	-	UTRonly	0.8038648
ENST00000425280.1.uORF_CTG.3	26.32394559	CTG	chr10	-	103880055	103879870	LDB1	-	UTRonly	0.000877577
ENST00000327300.7.uORF_CTG.5	26.32325595	CTG	chr1	+	32479553	32479630	KHDRBS1	-	CDSpartial	0.0003129108
ENST00000261973.7.uORF_ATG.1	26.32268706	ATG	chr14	+	73525192	73525296	RBM25	-	UTRonly	0.0003129108
ENST00000382762.3.uORF_CTG.2	26.32218609	CTG	chr11	-	207387	207373	BET1L	-	UTRonly	0.001982208
ENST00000335154.5.uORF_CTG.2	26.32116299	CTG	chr12	-	50101149	50100979	FMNL3	ENST00000293590.5.uORF_CTG.2,ENST00000352151.5.uORF_CTG.2	UTRonly	0.000877577
ENST00000273221.4.uORF_TTG.1	26.31676833	TTG	chr3	-	13009162	13008893	IQSEC1	-	CDSpartial	0.000877577
ENST00000355673.3.uORF_ACG.2	26.31634507	ACG	chr12	+	57916588	57916647	MBD6	-	UTRonly	0.8038648
ENST00000265070.6.uORF_ATA.1	26.31401662	ATA	chr5	-	32174425	32174237	GOLPH3	-	UTRonly	0.0003129108
ENST00000261263.3.uORF_ATT.2	26.31357684	ATT	chr12	+	72148734	72148826	RAB21	-	UTRonly	0.0001032811
ENST00000395474.3.uORF_ATG.3	26.31028208	ATG	chr3	+	49044685	49044759	WDR6	-	UTRonly	0.0003129108
ENST00000354300.3.uORF_CTG.1	26.31011135	CTG	chr12	-	111021085	111021059	PPTC7	-	UTRonly	0.001982208
ENST00000242209.4.uORF_CTG.4	26.30824855	CTG	chr7	+	32997155	33014234	FKBP9	-	CDSpartial	0.8038648
ENST00000275603.4.uORF_CTG.3	26.30824326	CTG	chr7	+	56119499	56120150	CCT6A	ENST00000335503.3.uORF_CTG.3,ENST00000540286.1.uORF_CTG.1	CDSpartial	0.000877577
ENST00000275034.4.uORF_ATG.1	26.30496461	ATG	chr6	-	79787908	79787882	PHIP	-	UTRonly	0.0008105829
ENST00000302787.2.uORF_ACG.1	26.30312427	ACG	chr4	-	1857868	1857659	LETM1	-	CDSpartial	0.0002897677
ENST00000267116.7.uORF_CTG.1	26.3002812	CTG	chr12	-	56652156	56651670	ANKRD52	-	CDSpartial	0.000877577
ENST00000000233.5.uORF_GTG.1	26.29915684	GTG	chr7	+	127228416	127229181	ARF5	-	CDSpartial	0.8038648
ENST00000379378.3.uORF_CTG.2	26.29666967	CTG	chr16	+	67226096	67226679	E2F4	ENST00000565849.1.uORF_CTG.1	CDSpartial	0.000877577
ENST00000375344.3.uORF_ATG.2	26.29399339	ATG	chr9	+	97137091	97137105	HIATL1	-	CDSpartial	0.9026072
ENST00000256496.3.uORF_GTG.3	26.29346907	GTG	chr3	+	5163958	5212204	ARL8B	-	CDSpartial	0.000877577
ENST00000349995.5.uORF_CTG.1	26.29269787	CTG	chr13	+	46039119	46039151	COG3	-	UTRonly	0.001982208
ENST00000263228.3.uORF_GTG.9	26.29244067	GTG	chr9	+	33817649	33817774	UBE2R2	-	CDSpartial	0.0002897677
ENST00000375050.4.uORF_ATT.1	26.29213052	ATT	chr6	-	32157915	32157571	PBX2	-	CDSpartial	0.0002897677
ENST00000262133.6.uORF_CTG.2	26.29158389	CTG	chr16	+	53468416	53468688	RBL2	-	CDSpartial	0.000877577
ENST00000312397.5.uORF_ATT.1	26.28688129	ATT	chr11	+	65729193	65729531	SART1	-	CDSpartial	0.0001032811
ENST00000345807.2.uORF_GTG.1	26.28662078	GTG	chr5	-	175843539	175843357	CLTB	ENST00000502877.1.uORF_GTG.1,ENST00000510734.1.uORF_GTG.1,ENST00000310418.4.uORF_GTG.1	CDSpartial	0.0002897677
ENST00000294304.7.uORF_ATG.1	26.28571216	ATG	chr11	+	68080135	68080149	LRP5	-	UTRonly	0.001982208
ENST00000225726.5.uORF_CTG.4	26.28532569	CTG	chr17	-	61850902	61850888	CCDC47	ENST00000582252.1.uORF_CTG.2,ENST00000403162.3.uORF_CTG.2	UTRonly	0.9026072
ENST00000315872.6.uORF_CTG.9	26.28465421	CTG	chr2	-	11484453	11484322	ROCK2	-	UTRonly	0.000877577
ENST00000296181.4.uORF_ACG.1	26.28316038	ACG	chr3	-	124606018	124605863	ITGB5	-	UTRonly	0.8038648
ENST00000316059.6.uORF_GTG.2	26.28195111	GTG	chr11	+	58346643	58346858	ZFP91	-	CDSpartial	0.0002897677
ENST00000315215.7.uORF_ATG.1	26.28191851	ATG	chr8	+	37654614	37654703	GPR124	-	UTRonly	0.000877577
ENST00000269143.3.uORF_CTG.5	26.28175061	CTG	chr18	-	12377131	12371639	AFG3L2	-	CDSpartial	0.8038648
ENST00000286091.4.uORF_ATC.1	26.28143653	ATC	chr7	-	148725637	148725497	PDIA4	-	CDSpartial	0.0002897677
ENST00000263228.3.uORF_GTG.5	26.28010073	GTG	chr9	+	33817604	33817774	UBE2R2	-	CDSpartial	0.0002897677
ENST00000397906.2.uORF_ATG.1	26.279946	ATG	chr22	-	29075789	29075760	TTC28	-	UTRonly	0.9026072
ENST00000433627.5.uORF_CTG.1	26.27651916	CTG	chr19	+	34663507	34663551	LSM14A	ENST00000540746.2.uORF_CTG.4,ENST00000589878.1.uORF_CTG.4,ENST00000544216.3.uORF_CTG.1	CDSpartial	0.9026072
ENST00000307145.3.uORF_ATG.1	26.27629291	ATG	chr15	+	31619081	31619125	KLF13	-	UTRonly	0.9026072
ENST00000315215.7.uORF_GTG.2	26.27611458	GTG	chr8	+	37654761	37654787	GPR124	-	CDSpartial	0.001982208
ENST00000369762.2.uORF_CTG.3	26.2750667	CTG	chrX	+	153657004	153657042	ATP6AP1	ENST00000422890.1.uORF_CTG.3	CDSpartial	0.001982208
ENST00000273968.4.uORF_CTG.4	26.27355108	CTG	chr4	-	89444927	89444775	PYURF	-	CDSpartial	0.8038648
ENST00000348165.5.uORF_TTG.2	26.27337376	TTG	chr7	+	156931772	156931957	UBE3C	-	UTRonly	0.000877577
ENST00000256646.2.uORF_ATG.1	26.2732593	ATG	chr1	-	120612075	120572586	NOTCH2	-	CDSpartial	0.0003129108
ENST00000335972.6.uORF_GTG.2	26.27256376	GTG	chrX	+	47053356	47058202	UBA1	-	CDSpartial	0.0002897677
ENST00000217131.5.uORF_CTG.1	26.27215272	CTG	chr20	-	57582287	57572689	CTSZ	-	CDSpartial	0.000877577
ENST00000361217.4.uORF_ACG.1	26.26962733	ACG	chr1	-	153919081	153916861	DENND4B	-	UTRonly	0.0002897677
ENST00000355619.5.uORF_TTG.2	26.26867447	TTG	chr13	-	77601135	77601037	FBXL3	ENST00000417323.1.uORF_TTG.2	UTRonly	0.001982208
ENST00000304858.2.uORF_TTG.1	26.26755129	TTG	chr5	+	132387781	132387873	HSPA4	-	UTRonly	0.0003586323
ENST00000265343.5.uORF_GTG.2	26.26663585	GTG	chr5	-	132299182	132299021	AFF4	ENST00000378595.3.uORF_GTG.2	UTRonly	0.000877577
ENST00000302787.2.uORF_CTG.4	26.26629331	CTG	chr4	-	1857864	1857763	LETM1	-	UTRonly	0.6260343
ENST00000340020.6.uORF_ATG.3	26.26596054	ATG	chr1	-	222885722	222885711	AIDA	ENST00000355727.2.uORF_ATG.2	UTRonly	0.9026072
ENST00000361297.2.uORF_GTG.7	26.26497761	GTG	chr1	+	46269469	46269543	MAST2	ENST00000372009.2.uORF_GTG.7	UTRonly	0.5749201
ENST00000343882.6.uORF_GTG.3	26.26496109	GTG	chr6	+	108881156	108881203	FOXO3	-	UTRonly	0.0002897677
ENST00000304858.2.uORF_CTG.3	26.26400666	CTG	chr5	+	132387739	132387873	HSPA4	-	UTRonly	0.000877577
ENST00000296181.4.uORF_ATG.1	26.26347398	ATG	chr3	-	124606014	124605976	ITGB5	-	UTRonly	0.9026072
ENST00000307826.4.uORF_TTG.1	26.26322772	TTG	chr5	-	180229838	180220071	MGAT1	-	UTRonly	0.0003586323
ENST00000447368.2.uORF_CTG.1	26.26215964	CTG	chr3	-	33481468	33481310	UBP1	ENST00000283629.3.uORF_CTG.8	CDSpartial	0.000877577
ENST00000330537.6.uORF_GTG.2	26.26055133	GTG	chr16	-	18573519	18573445	NOMO2	-	UTRonly	0.3558477
ENST00000373493.5.uORF_TTG.2	26.25993563	TTG	chr1	+	33116766	33116819	RBBP4	ENST00000414241.3.uORF_TTG.2	UTRonly	0.0008105829
ENST00000367385.4.uORF_ATC.1	26.25643814	ATC	chr1	+	198126160	198126192	NEK7	ENST00000442588.1.uORF_ATC.1,ENST00000538004.1.uORF_ATC.1	UTRonly	0.0007072836
ENST00000373616.5.uORF_ACG.2	26.25586463	ACG	chr6	-	36954009	36953977	MTCH1	ENST00000373627.5.uORF_ACG.2	UTRonly	0.0002897677
ENST00000396137.4.uORF_ATG.2	26.25584453	ATG	chr5	+	78532363	78532389	JMY	-	UTRonly	0.9026072
ENST00000300291.5.uORF_ATG.1	26.25330549	ATG	chr16	-	56485222	56485202	NUDT21	-	UTRonly	0.001982208
ENST00000328194.3.uORF_ACG.4	26.25016348	ACG	chr11	-	9286687	9286613	DENND5A	-	CDSpartial	0.0002897677
ENST00000261263.3.uORF_GTG.4	26.24999098	GTG	chr12	+	72148781	72148843	RAB21	-	UTRonly	0.0002897677
ENST00000373616.5.uORF_ACG.1	26.24938372	ACG	chr6	-	36954063	36953977	MTCH1	ENST00000373627.5.uORF_ACG.1	UTRonly	0.0002897677
ENST00000287667.7.uORF_GTG.2	26.24813159	GTG	chr16	+	14927552	14927626	NOMO1	-	UTRonly	0.3558477
ENST00000375344.3.uORF_ATG.1	26.24608411	ATG	chr9	+	97137019	97137105	HIATL1	-	CDSpartial	0.9026072
ENST00000418390.2.uORF_TTG.3	26.2442806	TTG	chr1	+	24069773	24069988	TCEB3	-	CDSpartial	0.000877577
ENST00000265354.4.uORF_CTG.8	26.24323912	CTG	chr6	+	43139381	43139461	SRF	-	CDSpartial	0.0003586323
ENST00000460006.1.uORF_ATG.1	26.24301566	ATG	chr20	+	5107439	5107510	CDS2	-	UTRonly	0.000877577
ENST00000272233.4.uORF_GTG.1	26.24282289	GTG	chr2	+	20646981	20647154	RHOB	-	UTRonly	0.0002897677
ENST00000318560.5.uORF_TTG.2	26.24258273	TTG	chr9	+	133710488	133710583	ABL1	-	UTRonly	0.000877577
ENST00000315872.6.uORF_GTG.1	26.24210238	GTG	chr2	-	11484665	11484519	ROCK2	-	UTRonly	0.0002897677
ENST00000263754.4.uORF_ATG.1	26.24197233	ATG	chr3	+	20081619	20081714	KAT2B	-	UTRonly	0.0003586323
ENST00000264993.3.uORF_GTG.2	26.24034666	GTG	chr3	+	133292605	133292799	CDV3	-	UTRonly	0.5749201
ENST00000339157.5.uORF_ATG.2	26.24005241	ATG	chr20	-	25371453	25371448	ABHD12	ENST00000376542.3.uORF_ATG.2	UTRonly	7.276304e-05
ENST00000362091.4.uORF_CTG.2	26.23939399	CTG	chr10	+	5932242	5932250	FBXO18	-	UTRonly	7.276304e-05
ENST00000054950.3.uORF_ACG.1	26.23925766	ACG	chr11	+	32112478	32112894	RCN1	-	CDSpartial	0.0002897677
ENST00000265343.5.uORF_CTG.5	26.23877645	CTG	chr5	-	132299215	132299021	AFF4	ENST00000378595.3.uORF_CTG.4	UTRonly	0.000877577
ENST00000546138.1.uORF_CTG.2	26.23607041	CTG	chr1	-	29508343	29508197	SRSF4	ENST00000373795.4.uORF_CTG.3,ENST00000605204.1.uORF_CTG.2	CDSpartial	0.000877577
ENST00000423118.1.uORF_CTG.5	26.23517721	CTG	chr16	-	2185727	2169136	PKD1	ENST00000262304.4.uORF_CTG.5	CDSpartial	0.000877577
ENST00000323456.5.uORF_GTG.2	26.23456439	GTG	chr17	-	56595221	56590236	MTMR4	-	CDSpartial	0.0001183759
ENST00000395808.3.uORF_ATG.1	26.23088275	ATG	chr19	-	893162	893136	MED16	ENST00000312090.6.uORF_ATG.1,ENST00000269814.4.uORF_ATG.1,ENST00000606248.1.uORF_ATG.1,ENST00000325464.1.uORF_ATG.1	UTRonly	0.9026072
ENST00000253024.5.uORF_GTG.7	26.23053137	GTG	chr19	+	59055998	59056390	TRIM28	ENST00000341753.6.uORF_GTG.7	CDSpartial	0.5749201
ENST00000393924.1.uORF_ATC.1	26.22989887	ATC	chr7	+	100273791	100273892	GNB2	-	CDSpartial	0.0001032811
ENST00000335420.5.uORF_CTG.7	26.22775224	CTG	chr7	+	129710436	129710477	KLHDC10	ENST00000463413.1.uORF_CTG.4	UTRonly	0.001982208
ENST00000359285.5.uORF_ACG.1	26.22620855	ACG	chr16	+	28875135	28877419	SH2B1	-	CDSpartial	0.000877577
ENST00000273221.4.uORF_TTG.2	26.22539748	TTG	chr3	-	13009140	13009087	IQSEC1	-	UTRonly	0.001982208
ENST00000285243.6.uORF_CTG.1	26.22267709	CTG	chr17	-	48785277	48785074	ANKRD40	-	UTRonly	0.000877577
ENST00000219313.4.uORF_CTG.2	26.22194641	CTG	chr16	+	74330725	74330748	PSMD7	ENST00000567958.1.uORF_CTG.1,ENST00000540379.1.uORF_CTG.1,ENST00000568717.1.uORF_CTG.1	UTRonly	0.0008105829
ENST00000000233.5.uORF_ACG.2	26.21963576	ACG	chr7	+	127228419	127229181	ARF5	-	CDSpartial	0.8038648
ENST00000373795.4.uORF_GTG.2	26.21933563	GTG	chr1	-	29508410	29508237	SRSF4	ENST00000546138.1.uORF_GTG.1	CDSpartial	0.0002897677
ENST00000301785.5.uORF_GTG.4	26.21344733	GTG	chr11	-	62494740	62494357	HNRNPUL2	ENST00000403734.2.uORF_GTG.5	CDSpartial	0.5749201
ENST00000296490.3.uORF_GTG.2	26.21142699	GTG	chr3	-	52312597	52312487	WDR82	-	UTRonly	0.0001183759
ENST00000254190.3.uORF_ATG.1	26.21090603	ATG	chr15	-	101792119	101791748	CHSY1	-	UTRonly	0.000877577
ENST00000327300.7.uORF_CTG.1	26.20960276	CTG	chr1	+	32479431	32479649	KHDRBS1	-	CDSpartial	0.0003129108
ENST00000296490.3.uORF_TTG.3	26.20834552	TTG	chr3	-	52312457	52312374	WDR82	-	CDSpartial	0.000877577
ENST00000296181.4.uORF_ATG.2	26.20498066	ATG	chr3	-	124605955	124605863	ITGB5	-	UTRonly	0.000877577
ENST00000339594.4.uORF_CTG.6	26.2026986	CTG	chr7	-	72936460	72936224	BAZ1B	ENST00000404251.1.uORF_CTG.6	CDSpartial	0.000877577
ENST00000439242.1.uORF_ATC.1	26.20203316	ATC	chr22	-	30752880	30752836	SF3A1	ENST00000447376.1.uORF_ATC.1,ENST00000215793.8.uORF_ATC.1	UTRonly	0.0001032811
ENST00000304858.2.uORF_GTG.2	26.20146818	GTG	chr5	+	132387815	132387934	HSPA4	-	UTRonly	0.0002897677
ENST00000265070.6.uORF_ACG.1	26.20111029	ACG	chr5	-	32174443	32174237	GOLPH3	-	UTRonly	0.5935874
ENST00000261461.2.uORF_ATG.2	26.19934747	ATG	chr1	+	212458979	212458993	PPP2R5A	-	UTRonly	0.9026072
ENST00000361246.2.uORF_ACG.5	26.1985407	ACG	chr14	-	103523569	103523546	CDC42BPB	-	UTRonly	0.0002897677
ENST00000251343.5.uORF_CTG.4	26.19749187	CTG	chr14	+	24898563	24900054	KHNYN	-	CDSpartial	0.001982208
ENST00000452400.2.uORF_ATG.1	26.19738628	ATG	chr8	-	71316022	71315948	NCOA2	-	UTRonly	0.6260343
ENST00000308677.4.uORF_ACG.1	26.19552346	ACG	chr19	-	14228519	14228475	PRKACA	ENST00000590853.1.uORF_ACG.1	UTRonly	0.0002897677
ENST00000308639.9.uORF_GTG.1	26.19378636	GTG	chr11	-	65430515	65430411	RELA	ENST00000406246.3.uORF_GTG.1	UTRonly	0.5749201
ENST00000000233.5.uORF_CTG.1	26.19325067	CTG	chr7	+	127228465	127229566	ARF5	ENST00000415666.1.uORF_CTG.1	CDSpartial	0.000877577
ENST00000375712.3.uORF_ATG.1	26.19116871	ATG	chr20	+	30865484	30897523	KIF3B	-	UTRonly	0.000877577
ENST00000304611.8.uORF_CTG.3	26.18923997	CTG	chr6	-	42946926	42946768	PEX6	-	CDSpartial	0.000877577
ENST00000351677.2.uORF_CTG.1	26.18749387	CTG	chr12	+	112856745	112856873	PTPN11	ENST00000392597.1.uORF_CTG.1	UTRonly	0.000877577
ENST00000284320.5.uORF_ATT.3	26.18717851	ATT	chr3	-	100119842	100119780	TOMM70A	-	CDSpartial	0.0001032811
ENST00000398073.2.uORF_ATG.1	26.18426501	ATG	chr12	-	58240487	58240470	CTDSP2	ENST00000548823.1.uORF_ATG.1	UTRonly	0.001982208
ENST00000355703.3.uORF_ATG.4	26.18420149	ATG	chr11	+	65383668	65383676	PCNXL3	-	UTRonly	0.2534805
ENST00000373616.5.uORF_GTG.2	26.18309029	GTG	chr6	-	36954032	36954009	MTCH1	ENST00000373627.5.uORF_GTG.2	UTRonly	0.0002897677
ENST00000254950.11.uORF_CTG.1	26.18235232	CTG	chr16	+	69345273	69345413	VPS4A	-	UTRonly	0.000877577
ENST00000393623.2.uORF_ATG.2	26.18046292	ATG	chr19	-	10613428	10610687	KEAP1	-	CDSpartial	0.8038648
ENST00000186436.5.uORF_ATG.1	26.18035334	ATG	chr2	-	98612330	98612310	TMEM131	-	UTRonly	0.001982208
ENST00000325285.3.uORF_ATG.1	26.18022472	ATG	chr9	-	139838543	139838478	FBXW5	ENST00000428398.1.uORF_ATG.1,ENST00000443788.1.uORF_ATG.2	CDSpartial	0.000877577
ENST00000343882.6.uORF_CTG.3	26.17542105	CTG	chr6	+	108881200	108882602	FOXO3	-	CDSpartial	0.0003586323
ENST00000199389.6.uORF_CTG.1	26.17527124	CTG	chr7	-	6098831	6098784	EIF2AK1	-	UTRonly	0.001982208
ENST00000264896.2.uORF_CTG.7	26.17137099	CTG	chr4	-	77134738	77134709	SCARB2	ENST00000452464.2.uORF_CTG.1,ENST00000509994.1.uORF_CTG.1	UTRonly	0.9026072
ENST00000302787.2.uORF_CTG.3	26.17018985	CTG	chr4	-	1857894	1857763	LETM1	-	UTRonly	0.8038648
ENST00000341259.2.uORF_ATG.1	26.16881132	ATG	chr12	+	111843890	111843934	SH2B3	-	UTRonly	0.001982208
ENST00000325954.4.uORF_ATC.1	26.16800245	ATC	chr12	+	120972217	120972432	RNF10	-	UTRonly	0.0002897677
ENST00000291386.3.uORF_TTG.3	26.1674262	TTG	chr1	-	1510008	1500250	SSU72	-	CDSpartial	0.000877577
ENST00000267116.7.uORF_ATG.1	26.16323465	ATG	chr12	-	56652078	56651670	ANKRD52	-	CDSpartial	0.000877577
ENST00000296564.7.uORF_CTG.6	26.16281716	CTG	chr5	+	5422991	5423032	KIAA0947	-	CDSpartial	0.9026072
ENST00000262384.3.uORF_CTG.1	26.16096814	CTG	chr16	-	48644080	48643937	N4BP1	-	UTRonly	0.3736545
ENST00000318560.5.uORF_CTG.3	26.1597804	CTG	chr9	+	133710614	133710772	ABL1	-	UTRonly	0.8038648
ENST00000228506.3.uORF_CTG.14	26.1588798	CTG	chr12	+	121125019	121125030	MLEC	-	UTRonly	0.001982208
ENST00000216479.3.uORF_GTG.2	26.1585079	GTG	chr14	+	77924418	77924471	AHSA1	ENST00000535854.2.uORF_GTG.2,ENST00000555517.1.uORF_GTG.2	UTRonly	0.5749201
ENST00000448276.2.uORF_ACG.3	26.15714104	ACG	chr17	-	61920083	61914571	SMARCD2	-	CDSpartial	0.0002897677
ENST00000330398.4.uORF_TTG.1	26.15697117	TTG	chr16	+	2563951	2563974	ATP6V0C	-	UTRonly	0.0007072836
ENST00000356663.3.uORF_GTG.1	26.1565812	GTG	chr19	-	1021086	1014390	TMEM259	ENST00000333175.5.uORF_GTG.1	CDSpartial	0.0002897677
ENST00000269143.3.uORF_CTG.2	26.15647572	CTG	chr18	-	12377249	12377205	AFG3L2	-	UTRonly	0.9026072
ENST00000400137.4.uORF_CTG.1	26.15417329	CTG	chr20	-	1373775	1356238	FKBP1A	-	CDSpartial	0.000877577
ENST00000318560.5.uORF_TTG.4	26.15241133	TTG	chr9	+	133710513	133710716	ABL1	-	UTRonly	0.8038648
ENST00000244007.3.uORF_TTG.2	26.15093848	TTG	chr20	+	39766224	39788249	PLCG1	ENST00000373271.1.uORF_TTG.2,ENST00000373272.2.uORF_TTG.2	CDSpartial	0.000877577
ENST00000439174.2.uORF_CTG.6	26.15006533	CTG	chr17	-	63052836	63052651	GNA13	-	CDSpartial	0.8038648
ENST00000228506.3.uORF_ACG.2	26.14997657	ACG	chr12	+	121125060	121125122	MLEC	ENST00000412616.2.uORF_ACG.1	CDSpartial	0.0002897677
ENST00000254190.3.uORF_ACG.4	26.14741808	ACG	chr15	-	101792023	101791748	CHSY1	-	UTRonly	0.000877577
ENST00000471696.1.uORF_CTG.2	26.14682275	CTG	chr3	+	150321102	150340181	SELT	-	CDSpartial	0.0008105829
ENST00000001008.4.uORF_GTG.4	26.14571445	GTG	chr12	+	2904256	2904309	FKBP4	ENST00000543769.1.uORF_GTG.1	CDSpartial	0.0001183759
ENST00000265990.6.uORF_CTG.2	26.14552221	CTG	chr10	+	93683604	93695418	BTAF1	-	CDSpartial	0.000877577
ENST00000354300.3.uORF_CTG.5	26.14433222	CTG	chr12	-	111021009	111020725	PPTC7	-	CDSpartial	0.000877577
ENST00000292599.3.uORF_TTG.1	26.14224643	TTG	chr5	+	179159909	179159917	MAML1	-	UTRonly	7.276304e-05
ENST00000371627.4.uORF_ATC.1	26.14140577	ATC	chr10	+	93558311	93558319	TNKS2	-	UTRonly	3.784389e-06
ENST00000254950.11.uORF_CTG.2	26.14124464	CTG	chr16	+	69345288	69345413	VPS4A	-	UTRonly	0.000877577
ENST00000307145.3.uORF_TTG.2	26.14084846	TTG	chr15	+	31619128	31619163	KLF13	-	UTRonly	0.0007072836
ENST00000379888.4.uORF_CTG.1	26.13784401	CTG	chr10	+	6131009	6131035	RBM17	-	UTRonly	0.001982208
ENST00000376729.5.uORF_CTG.3	26.13514008	CTG	chrX	+	48455914	48456412	WDR13	-	CDSpartial	0.0003586323
ENST00000320876.6.uORF_GTG.6	26.13404165	GTG	chr18	+	2655861	2655887	SMCHD1	-	UTRonly	0.0002897677
ENST00000354200.4.uORF_ACG.1	26.1336207	ACG	chr20	-	443162	428668	TBC1D20	ENST00000461304.1.uORF_ACG.1	CDSpartial	0.0003586323
ENST00000226225.2.uORF_GTG.3	26.13354315	GTG	chr17	+	26666522	26666530	TNFAIP1	ENST00000578158.1.uORF_GTG.1,ENST00000582302.2.uORF_GTG.1	UTRonly	1.061947e-05
ENST00000273968.4.uORF_CTG.1	26.13299614	CTG	chr4	-	89444962	89444876	PYURF	-	UTRonly	0.0003586323
ENST00000370025.4.uORF_TTG.6	26.13244752	TTG	chr1	+	109235165	109235221	PRPF38B	ENST00000370021.1.uORF_TTG.5,ENST00000370022.5.uORF_TTG.6	CDSpartial	0.000877577
ENST00000268042.6.uORF_ACG.1	26.13233685	ACG	chr15	+	98503973	98504014	ARRDC4	-	UTRonly	0.5749201
ENST00000269143.3.uORF_TTG.1	26.13074232	TTG	chr18	-	12377228	12377205	AFG3L2	-	UTRonly	0.9026072
ENST00000239231.6.uORF_CTG.1	26.13021671	CTG	chr5	-	168006548	168006399	PANK3	-	UTRonly	0.000877577
ENST00000332598.6.uORF_CTG.2	26.12990901	CTG	chr5	+	177019194	177019274	TMED9	-	CDSpartial	0.8038648
ENST00000023939.4.uORF_ACG.1	26.12990446	ACG	chr20	+	55043660	55043740	RTFDC1	-	UTRonly	4.218774e-05
ENST00000265062.3.uORF_GTG.3	26.12947713	GTG	chr3	+	128445010	128445039	RAB7A	-	UTRonly	0.0002897677
ENST00000247461.4.uORF_GTG.2	26.12884759	GTG	chr5	+	179125948	179126004	CANX	ENST00000452673.2.uORF_GTG.2,ENST00000502498.1.uORF_GTG.1	UTRonly	0.5749201
ENST00000252595.7.uORF_CTG.2	26.12626699	CTG	chr19	+	17581309	17597388	SLC27A1	-	CDSpartial	0.000877577
ENST00000349048.4.uORF_GTG.2	26.12545912	GTG	chr21	+	45719972	45720052	PFKL	ENST00000397961.2.uORF_GTG.2	CDSpartial	0.0002897677
ENST00000432648.3.uORF_ATG.1	26.12505923	ATG	chr1	+	39456896	39463876	AKIRIN1	-	CDSpartial	0.8038648
ENST00000329138.4.uORF_GTG.1	26.1235727	GTG	chr17	+	79650986	79651054	HGS	-	UTRonly	0.3558477
ENST00000304992.6.uORF_CTG.1	26.12318753	CTG	chr17	-	1588150	1588085	PRPF8	-	UTRonly	0.000127832
ENST00000353258.3.uORF_GTG.2	26.12118456	GTG	chr16	-	19533417	19533229	GDE1	ENST00000564172.1.uORF_GTG.2	CDSpartial	0.0002897677
ENST00000430969.1.uORF_CTG.7	26.1187643	CTG	chr7	-	5460931	5460923	TNRC18	ENST00000399537.4.uORF_CTG.7	UTRonly	7.276304e-05
ENST00000323848.9.uORF_TTG.3	26.11749909	TTG	chr1	+	24969552	24969602	SRRM1	-	UTRonly	0.001982208
ENST00000335154.5.uORF_ACG.2	26.11731499	ACG	chr12	-	50101087	50101049	FMNL3	ENST00000293590.5.uORF_ACG.2,ENST00000352151.5.uORF_ACG.2	UTRonly	0.0002897677
ENST00000376389.3.uORF_TTG.1	26.11716777	TTG	chr6	-	30710481	30709970	FLOT1	-	UTRonly	0.000877577
ENST00000294256.8.uORF_TTG.1	26.11696256	TTG	chr11	-	64901989	64901054	SYVN1	ENST00000377190.3.uORF_TTG.1	CDSpartial	0.5935874
ENST00000263354.3.uORF_ATG.1	26.11646117	ATG	chr19	-	48018478	48018452	NAPA	-	UTRonly	0.001982208
ENST00000447368.2.uORF_CTG.2	26.11643848	CTG	chr3	-	33481386	33467231	UBP1	ENST00000283628.5.uORF_CTG.3,ENST00000283629.3.uORF_CTG.9	CDSpartial	0.000877577
ENST00000429888.1.uORF_GTG.2	26.11553791	GTG	chr3	+	42642221	42660557	NKTR	ENST00000232978.8.uORF_GTG.3	CDSpartial	0.000877577
ENST00000321867.4.uORF_GTG.1	26.11407861	GTG	chr12	+	132379311	132379490	ULK1	-	UTRonly	0.000877577
ENST00000265070.6.uORF_GTG.1	26.11291845	GTG	chr5	-	32174446	32174237	GOLPH3	-	UTRonly	0.0003129108
ENST00000360943.5.uORF_ACG.1	26.11230863	ACG	chr17	+	46985831	46988237	UBE2Z	-	CDSpartial	0.0002897677
ENST00000394048.5.uORF_GTG.3	26.11163445	GTG	chr12	+	56521985	56521993	ESYT1	-	UTRonly	0.04721328
ENST00000600737.1.uORF_ATG.1	26.11089974	ATG	chr19	+	7600601	7600831	PNPLA6	-	CDSpartial	0.000877577
ENST00000397786.2.uORF_ATG.2	26.1074263	ATG	chr17	-	60142607	60142563	MED13	-	CDSpartial	0.001982208
ENST00000315872.6.uORF_CTG.3	26.10659986	CTG	chr2	-	11484564	11484322	ROCK2	-	UTRonly	0.000877577
ENST00000263102.6.uORF_TTG.1	26.10597772	TTG	chr10	-	61666358	61665963	CCDC6	-	CDSpartial	0.8038648
ENST00000315872.6.uORF_CTG.2	26.10569293	CTG	chr2	-	11484584	11484519	ROCK2	-	UTRonly	0.0003129108
ENST00000327300.7.uORF_ATC.1	26.10407125	ATC	chr1	+	32479580	32479630	KHDRBS1	-	CDSpartial	0.0001032811
ENST00000253024.5.uORF_GTG.5	26.10379187	GTG	chr19	+	59055877	59056401	TRIM28	ENST00000341753.6.uORF_GTG.5	CDSpartial	0.5749201
ENST00000264896.2.uORF_ACG.3	26.10356757	ACG	chr4	-	77134948	77134709	SCARB2	-	UTRonly	0.0001183759
ENST00000544079.1.uORF_CTG.2	26.10338177	CTG	chr2	-	62115709	62112198	CCT4	ENST00000394440.3.uORF_CTG.2	CDSpartial	0.000877577
ENST00000371269.3.uORF_GTG.2	26.10119887	GTG	chr1	-	55352839	55352732	DHCR24	-	CDSpartial	0.0002897677
ENST00000258341.4.uORF_ACG.1	26.10095369	ACG	chr1	+	182992784	182992831	LAMC1	-	UTRonly	0.0002897677
ENST00000314133.3.uORF_TTG.1	26.09434371	TTG	chr11	+	63742095	63742106	COX8A	ENST00000535431.1.uORF_TTG.1	UTRonly	0.9026072
ENST00000250405.5.uORF_CTG.2	26.09264498	CTG	chr14	+	23776062	23776100	BCL2L2	ENST00000553781.1.uORF_CTG.1,ENST00000556100.1.uORF_CTG.1	UTRonly	0.7675848
ENST00000281187.5.uORF_CTG.4	26.08875365	CTG	chr11	+	134094673	134095020	VPS26B	-	CDSpartial	0.000877577
ENST00000329138.4.uORF_GTG.2	26.08869677	GTG	chr17	+	79650991	79654076	HGS	-	CDSpartial	0.0001183759
ENST00000227524.4.uORF_CTG.4	26.08860161	CTG	chr11	-	60673979	60673845	PRPF19	ENST00000541371.1.uORF_CTG.3,ENST00000546152.1.uORF_CTG.1	CDSpartial	0.000877577
ENST00000341259.2.uORF_CTG.6	26.08837007	CTG	chr12	+	111843901	111856041	SH2B3	-	CDSpartial	0.000877577
ENST00000330537.6.uORF_CTG.5	26.08744385	CTG	chr16	-	18573460	18573413	NOMO2	ENST00000562312.1.uORF_CTG.3	UTRonly	0.001982208
ENST00000337190.2.uORF_ATT.2	26.08669079	ATT	chr4	-	2263957	2263862	MXD4	-	UTRonly	0.0001032811
ENST00000392006.3.uORF_GTG.3	26.0859276	GTG	chr19	+	41770302	41770349	HNRNPUL1	ENST00000378215.4.uORF_GTG.1	UTRonly	0.0001183759
ENST00000269143.3.uORF_ACG.3	26.08590015	ACG	chr18	-	12377236	12377225	AFG3L2	-	UTRonly	0.0002897677
ENST00000358015.3.uORF_ATG.2	26.08570906	ATG	chr9	+	110045571	110045594	RAD23B	-	UTRonly	0.7675848
ENST00000336395.5.uORF_ATG.1	26.08515174	ATG	chr9	+	35605546	35605590	TESK1	-	UTRonly	0.9026072
ENST00000355653.3.uORF_CTG.2	26.08379604	CTG	chr17	-	41174386	41174318	VAT1	-	CDSpartial	0.000877577
ENST00000340990.5.uORF_GTG.1	26.08335777	GTG	chr1	-	202927467	202927447	ADIPOR1	-	UTRonly	0.0002897677
ENST00000261712.3.uORF_GTG.1	26.08189931	GTG	chr17	+	30771427	30771531	PSMD11	ENST00000578213.1.uORF_GTG.1	UTRonly	0.0002897677
ENST00000246792.3.uORF_GTG.1	26.08159809	GTG	chr19	-	50143363	50143352	RRAS	-	CDSpartial	0.5749201
ENST00000393623.2.uORF_ATG.1	26.08051771	ATG	chr19	-	10613470	10610687	KEAP1	-	CDSpartial	0.9026072
ENST00000371627.4.uORF_CTG.3	26.07987963	CTG	chr10	+	93558153	93558587	TNKS2	-	CDSpartial	0.0002897677
ENST00000312397.5.uORF_GTG.1	26.07861374	GTG	chr11	+	65729238	65729531	SART1	ENST00000530251.1.uORF_GTG.1	CDSpartial	0.0002897677
ENST00000265343.5.uORF_ATG.2	26.07816941	ATG	chr5	-	132299035	132299021	AFF4	ENST00000378595.3.uORF_ATG.2	UTRonly	0.001982208
ENST00000441714.1.uORF_GTG.1	26.07725687	GTG	chrX	-	152989800	152988742	BCAP31	ENST00000442093.1.uORF_GTG.1	UTRonly	0.0002897677
ENST00000216133.5.uORF_ACG.2	26.0771867	ACG	chr22	-	39548622	39548608	CBX7	-	UTRonly	0.5749201
ENST00000373204.4.uORF_CTG.1	26.0767768	CTG	chr1	+	36348811	36348963	AGO1	-	UTRonly	0.8038648
ENST00000325954.4.uORF_CTG.1	26.07507693	CTG	chr12	+	120972160	120972432	RNF10	-	UTRonly	0.000877577
ENST00000413384.2.uORF_ACG.2	26.07467944	ACG	chr7	+	150756678	150759037	SLC4A2	-	UTRonly	0.0002897677
ENST00000374023.3.uORF_GTG.7	26.07300257	GTG	chr6	-	34664519	34664469	C6orf106	ENST00000374026.3.uORF_GTG.7	UTRonly	0.0001183759
ENST00000361813.5.uORF_CTG.2	26.07268876	CTG	chr1	-	156252505	156252500	SMG5	ENST00000368267.5.uORF_CTG.3	UTRonly	7.276304e-05
ENST00000339594.4.uORF_GTG.6	26.07158333	GTG	chr7	-	72936412	72936224	BAZ1B	ENST00000404251.1.uORF_GTG.6	CDSpartial	0.0002897677
ENST00000357037.5.uORF_CTG.5	26.07045444	CTG	chr17	-	40575270	40575118	PTRF	-	UTRonly	0.000877577
ENST00000291386.3.uORF_GTG.3	26.07013541	GTG	chr1	-	1510218	1500250	SSU72	-	CDSpartial	0.0002897677
ENST00000356644.7.uORF_CTG.3	26.07005808	CTG	chr6	-	109330736	109323533	SESN1	-	CDSpartial	0.000877577
ENST00000296255.3.uORF_CTG.1	26.06965933	CTG	chr3	-	128369666	128369550	RPN1	-	CDSpartial	0.000877577
ENST00000251343.5.uORF_CTG.6	26.06732328	CTG	chr14	+	24898581	24900054	KHNYN	-	CDSpartial	0.001982208
ENST00000425280.1.uORF_ATG.1	26.06647967	ATG	chr10	-	103879938	103879870	LDB1	-	UTRonly	0.001982208
ENST00000607016.1.uORF_ATG.2	26.06490138	ATG	chr6	-	34360305	34360267	NUDT3	-	UTRonly	0.001982208
ENST00000286548.4.uORF_ATC.1	26.06362571	ATC	chr9	-	80646360	80646148	GNAQ	-	CDSpartial	0.0002897677
ENST00000166139.4.uORF_CTG.2	26.06274748	CTG	chr19	+	676413	676496	FSTL3	-	CDSpartial	0.000877577
ENST00000337288.5.uORF_ACG.2	26.06063365	ACG	chr2	-	96874252	96873947	STARD7	-	CDSpartial	0.8038648
ENST00000287667.7.uORF_GTG.4	26.06048176	GTG	chr16	+	14927594	14927626	NOMO1	-	UTRonly	0.0002897677
ENST00000326974.4.uORF_TTG.2	26.05848638	TTG	chr6	+	42981997	42984976	KLHDC3	ENST00000244670.8.uORF_TTG.1	CDSpartial	0.000877577
ENST00000418390.2.uORF_CTG.4	26.05736569	CTG	chr1	+	24069842	24069988	TCEB3	-	CDSpartial	0.000877577
ENST00000281187.5.uORF_CTG.9	26.05564255	CTG	chr11	+	134094750	134094953	VPS26B	ENST00000525095.2.uORF_CTG.7	UTRonly	0.8038648
ENST00000337989.7.uORF_CTG.1	26.0532118	CTG	chr22	+	24551893	24560428	CABIN1	-	CDSpartial	0.000877577
ENST00000369762.2.uORF_CTG.5	26.04940765	CTG	chrX	+	153657031	153657042	ATP6AP1	ENST00000449556.1.uORF_CTG.2,ENST00000422890.1.uORF_CTG.5	CDSpartial	0.001982208
ENST00000379731.4.uORF_CTG.4	26.04871044	CTG	chr9	-	33167253	33167164	B4GALT1	ENST00000535206.1.uORF_CTG.4	CDSpartial	0.6260343
ENST00000269143.3.uORF_GTG.1	26.04857966	GTG	chr18	-	12377208	12370919	AFG3L2	-	CDSpartial	0.0001183759
ENST00000254190.3.uORF_GTG.2	26.04798421	GTG	chr15	-	101792067	101791711	CHSY1	-	UTRonly	0.5749201
ENST00000451522.2.uORF_CTG.3	26.04700619	CTG	chr4	+	6988931	6988960	TBC1D14	-	UTRonly	0.001982208
ENST00000381809.3.uORF_CTG.2	26.04507874	CTG	chr9	-	4741254	4741198	AK3	-	UTRonly	0.000877577
ENST00000343882.6.uORF_GTG.4	26.04354797	GTG	chr6	+	108881179	108882602	FOXO3	-	CDSpartial	0.0001183759
ENST00000413384.2.uORF_CTG.3	26.03953314	CTG	chr7	+	150759034	150759078	SLC4A2	ENST00000310317.5.uORF_CTG.13,ENST00000490898.1.uORF_CTG.2,ENST00000463414.1.uORF_CTG.14,ENST00000488420.1.uORF_CTG.9,ENST00000483786.1.uORF_CTG.2,ENST00000485713.1.uORF_CTG.27,ENST00000482950.1.uORF_CTG.3	CDSpartial	0.5742806
ENST00000328024.6.uORF_CTG.2	26.0376184	CTG	chr19	+	8455167	8455199	RAB11B	-	UTRonly	0.001982208
ENST00000328194.3.uORF_ACG.1	26.03720273	ACG	chr11	-	9286927	9286859	DENND5A	-	UTRonly	0.5749201
ENST00000302787.2.uORF_CTG.6	26.03639795	CTG	chr4	-	1857792	1857763	LETM1	-	UTRonly	0.001982208
ENST00000481195.1.uORF_ATT.1	26.03585852	ATT	chr5	-	133561767	133561501	PPP2CA	-	CDSpartial	0.0002897677
ENST00000360541.5.uORF_GTG.1	26.03582255	GTG	chr5	-	137878930	137878543	ETF1	-	CDSpartial	0.000877577
ENST00000396680.1.uORF_TTG.2	26.03500681	TTG	chr22	+	39916688	39917454	ATF4	ENST00000404241.2.uORF_TTG.4	CDSpartial	0.5935874
ENST00000393623.2.uORF_ATG.3	26.03442144	ATG	chr19	-	10613380	10610687	KEAP1	-	CDSpartial	0.8038648
ENST00000287667.7.uORF_GTG.1	26.03387754	GTG	chr16	+	14927546	14927626	NOMO1	-	UTRonly	0.3558477
ENST00000242719.3.uORF_GTG.2	26.03368179	GTG	chr1	+	51702014	51702103	RNF11	-	UTRonly	0.5749201
ENST00000262133.6.uORF_CTG.1	26.03159922	CTG	chr16	+	53468336	53468485	RBL2	-	CDSpartial	0.000877577
ENST00000355673.3.uORF_GTG.1	26.03121996	GTG	chr12	+	57916575	57916679	MBD6	-	UTRonly	0.0001032811
ENST00000228918.4.uORF_CTG.1	26.03047172	CTG	chr12	+	6493243	6493410	LTBR	-	UTRonly	0.000877577
ENST00000359314.5.uORF_ATG.1	26.03029215	ATG	chr6	+	47445831	47445857	CD2AP	-	UTRonly	0.9026072
ENST00000295006.5.uORF_CTG.1	26.02927579	CTG	chr1	+	223900067	223900213	CAPN2	-	UTRonly	0.000877577
ENST00000231512.3.uORF_ATG.2	26.02919286	ATG	chr5	-	133304321	133304313	C5orf15	-	UTRonly	0.2534805
ENST00000353258.3.uORF_ATT.2	26.02893035	ATT	chr16	-	19533420	19533229	GDE1	ENST00000564172.1.uORF_ATT.1	CDSpartial	0.0002897677
ENST00000272233.4.uORF_GTG.3	26.02793844	GTG	chr2	+	20647110	20647154	RHOB	-	UTRonly	0.0002897677
ENST00000317506.3.uORF_GTG.1	26.02602273	GTG	chr16	-	67840465	67840454	RANBP10	-	UTRonly	0.0002897677
ENST00000361204.4.uORF_GTG.2	26.02454317	GTG	chr22	+	42229151	42262856	SREBF2	-	CDSpartial	0.0002897677
ENST00000225665.7.uORF_CTG.2	26.02258144	CTG	chr17	-	4843362	4843144	SLC25A11	-	CDSpartial	0.000877577
ENST00000321556.4.uORF_GTG.1	26.02243387	GTG	chr1	+	20959974	20960360	PINK1	-	CDSpartial	0.0002897677
ENST00000373001.3.uORF_ATG.1	26.02234755	ATG	chr1	-	39325472	39325146	RRAGC	-	CDSpartial	0.000877577
ENST00000323848.9.uORF_GTG.1	26.02185611	GTG	chr1	+	24969635	24969667	SRRM1	-	UTRonly	0.0002897677
ENST00000265069.8.uORF_CTG.1	26.02163191	CTG	chr5	-	32444846	32444335	ZFR	-	CDSpartial	0.0003129108
ENST00000270139.3.uORF_CTG.3	26.0182211	CTG	chr21	+	34697335	34697364	IFNAR1	ENST00000442071.1.uORF_CTG.2,ENST00000442357.2.uORF_CTG.3	CDSpartial	0.9026072
ENST00000373795.4.uORF_ACG.1	26.01756879	ACG	chr1	-	29508483	29508307	SRSF4	-	UTRonly	0.5749201
ENST00000308511.4.uORF_ATG.1	26.01660735	ATG	chr8	+	22462172	22463268	CCAR2	-	UTRonly	0.000877577
ENST00000343638.5.uORF_TTG.1	26.01508709	TTG	chr17	-	42298217	42295649	UBTF	ENST00000527034.1.uORF_TTG.1	UTRonly	0.000877577
ENST00000330398.4.uORF_ACG.3	26.01492497	ACG	chr16	+	2563899	2563931	ATP6V0C	-	UTRonly	0.001982208
ENST00000078429.4.uORF_CTG.2	26.01317682	CTG	chr19	+	3094427	3094690	GNA11	-	CDSpartial	0.8038648
ENST00000362091.4.uORF_ACG.1	26.01213644	ACG	chr10	+	5932239	5932250	FBXO18	-	UTRonly	0.0002897677
ENST00000265354.4.uORF_ATC.2	26.01178324	ATC	chr6	+	43139385	43139513	SRF	-	CDSpartial	0.0002897677
ENST00000396014.4.uORF_GTG.1	26.01108681	GTG	chr16	+	21610970	21611029	METTL9	ENST00000358154.3.uORF_GTG.4,ENST00000562379.1.uORF_GTG.1	UTRonly	0.0002897677
ENST00000378852.3.uORF_CTG.2	26.00995499	CTG	chr11	+	43333562	43333690	API5	ENST00000534695.1.uORF_CTG.4,ENST00000531273.1.uORF_CTG.3,ENST00000420461.2.uORF_CTG.3,ENST00000455725.2.uORF_CTG.4	CDSpartial	0.0003586323
ENST00000273221.4.uORF_ACG.1	26.00937882	ACG	chr3	-	13009112	13008900	IQSEC1	-	CDSpartial	0.0002897677
ENST00000258198.2.uORF_TTG.2	26.00774372	TTG	chr16	-	66785514	66785458	DYNC1LI2	-	CDSpartial	0.000877577
ENST00000231512.3.uORF_ATG.1	26.00727233	ATG	chr5	-	133304350	133304306	C5orf15	-	UTRonly	0.001982208
ENST00000261537.6.uORF_ATT.1	26.00527864	ATT	chr18	+	19321408	19321548	MIB1	-	CDSpartial	0.0002897677
ENST00000360793.3.uORF_ATG.1	26.00489182	ATG	chr17	-	61523695	61523627	CYB561	ENST00000578072.1.uORF_ATG.1	UTRonly	0.000877577
ENST00000249064.4.uORF_GTG.2	26.00305039	GTG	chr22	+	29168714	29168947	CCDC117	ENST00000453543.1.uORF_GTG.2	CDSpartial	0.0002897677
ENST00000398073.2.uORF_ATG.2	26.00303425	ATG	chr12	-	58240347	58240342	CTDSP2	ENST00000548823.1.uORF_ATG.2	UTRonly	7.276304e-05
ENST00000322357.4.uORF_ACG.3	26.00238109	ACG	chr19	-	4066782	4054914	ZBTB7A	-	CDSpartial	0.0002897677
ENST00000252599.4.uORF_ATG.1	26.00172858	ATG	chr19	+	17666456	17670146	COLGALT1	-	CDSpartial	0.6260343
ENST00000260665.7.uORF_CTG.1	26.00143071	CTG	chr2	-	44223133	44223071	LRPPRC	-	CDSpartial	0.000877577
ENST00000320876.6.uORF_ACG.1	26.0011284	ACG	chr18	+	2655859	2655903	SMCHD1	-	UTRonly	0.0002897677
ENST00000360612.4.uORF_CTG.2	26.00081413	CTG	chr22	+	50354275	50354298	PIM3	-	UTRonly	0.001982208
ENST00000326974.4.uORF_TTG.1	25.99931311	TTG	chr6	+	42981979	42984976	KLHDC3	-	CDSpartial	0.0003129108
ENST00000286548.4.uORF_CTG.1	25.99634604	CTG	chr9	-	80646332	80646195	GNAQ	-	UTRonly	0.8038648
ENST00000586802.1.uORF_ATG.2	25.99407183	ATG	chr17	-	42195033	42195013	HDAC5	ENST00000225983.6.uORF_ATG.3,ENST00000336057.5.uORF_ATG.3,ENST00000393622.2.uORF_ATG.4	UTRonly	0.001982208
ENST00000244007.3.uORF_TTG.3	25.99331882	TTG	chr20	+	39766230	39788249	PLCG1	ENST00000373271.1.uORF_TTG.3,ENST00000373272.2.uORF_TTG.3	CDSpartial	0.000877577
ENST00000605895.1.uORF_GTG.1	25.99294379	GTG	chr1	+	2323282	2323362	RER1	ENST00000378513.3.uORF_GTG.1,ENST00000306256.9.uORF_GTG.1,ENST00000378518.1.uORF_GTG.1	UTRonly	0.5749201
ENST00000307145.3.uORF_GTG.3	25.99282417	GTG	chr15	+	31619257	31619373	KLF13	-	UTRonly	0.8038648
ENST00000273221.4.uORF_CTG.2	25.99216297	CTG	chr3	-	13009153	13008893	IQSEC1	-	CDSpartial	0.000877577
ENST00000355072.5.uORF_CTG.2	25.99188666	CTG	chr4	+	3076447	3076797	HTT	-	CDSpartial	0.8038648
ENST00000345496.2.uORF_TTG.1	25.98990402	TTG	chr21	-	46221828	46221697	UBE2G2	-	UTRonly	0.000877577
ENST00000262644.4.uORF_CTG.4	25.98926209	CTG	chr8	-	57906235	57906179	IMPAD1	-	UTRonly	0.8038648
ENST00000339157.5.uORF_CTG.3	25.98799701	CTG	chr20	-	25371508	25371401	ABHD12	ENST00000376542.3.uORF_CTG.3	UTRonly	0.000877577
ENST00000369682.3.uORF_GTG.4	25.98740245	GTG	chrX	+	153686681	153688687	PLXNA3	-	CDSpartial	0.0002897677
ENST00000287667.7.uORF_CTG.5	25.98731342	CTG	chr16	+	14927611	14927658	NOMO1	-	UTRonly	0.001982208
ENST00000376925.3.uORF_ATC.1	25.98673822	ATC	chr20	-	23618576	23618436	CST3	ENST00000398411.1.uORF_ATC.1	CDSpartial	0.0002897677
ENST00000373627.5.uORF_ACG.3	25.98461251	ACG	chr6	-	36953982	36953977	MTCH1	ENST00000373616.5.uORF_ACG.3	UTRonly	1.061947e-05
ENST00000307145.3.uORF_ACG.4	25.98144664	ACG	chr15	+	31619260	31619373	KLF13	-	UTRonly	0.8038648
ENST00000273221.4.uORF_CTG.1	25.98081489	CTG	chr3	-	13009158	13009087	IQSEC1	-	UTRonly	0.000877577
ENST00000261263.3.uORF_CTG.1	25.98073829	CTG	chr12	+	72148709	72148843	RAB21	-	UTRonly	0.000877577
ENST00000360612.4.uORF_ACG.5	25.9803097	ACG	chr22	+	50354376	50354830	PIM3	-	CDSpartial	0.0002897677
ENST00000242783.6.uORF_CTG.3	25.98007797	CTG	chr19	+	14544314	14551982	PKN1	-	CDSpartial	0.000877577
ENST00000351677.2.uORF_GTG.2	25.97930011	GTG	chr12	+	112856850	112856873	PTPN11	ENST00000392597.1.uORF_GTG.2	UTRonly	0.0002897677
ENST00000307602.4.uORF_ACG.1	25.97660481	ACG	chr8	+	42752114	42752287	HOOK3	-	CDSpartial	0.5749201
ENST00000371984.3.uORF_ATG.1	25.97619309	ATG	chr1	-	46664091	46664050	POMGNT1	ENST00000371986.3.uORF_ATG.1	UTRonly	0.9026072
ENST00000265062.3.uORF_CTG.1	25.97566792	CTG	chr3	+	128445022	128445039	RAB7A	-	UTRonly	0.001982208
ENST00000481195.1.uORF_CTG.2	25.97535731	CTG	chr5	-	133561749	133561501	PPP2CA	ENST00000519718.1.uORF_CTG.1	CDSpartial	0.000877577
ENST00000337190.2.uORF_TTG.3	25.9752571	TTG	chr4	-	2263865	2263854	MXD4	-	UTRonly	0.9026072
ENST00000315872.6.uORF_CTG.12	25.97240834	CTG	chr2	-	11484312	11484259	ROCK2	-	CDSpartial	0.9026072
ENST00000337288.5.uORF_ATG.2	25.97155918	ATG	chr2	-	96874313	96874257	STARD7	-	UTRonly	0.0003129108
ENST00000327367.4.uORF_CTG.3	25.97116213	CTG	chr15	+	67358244	67358375	SMAD3	-	UTRonly	0.8038648
ENST00000358015.3.uORF_CTG.4	25.96945554	CTG	chr9	+	110045653	110045670	RAD23B	-	UTRonly	0.9026072
ENST00000379719.3.uORF_TTG.2	25.96911069	TTG	chr11	+	9406212	9406250	IPO7	ENST00000533233.1.uORF_TTG.1,ENST00000527431.1.uORF_TTG.1	UTRonly	0.9026072
ENST00000373537.2.uORF_GTG.3	25.96815854	GTG	chr20	-	36156224	36147684	BLCAP	-	UTRonly	0.0002897677
ENST00000361217.4.uORF_CTG.6	25.96811275	CTG	chr1	-	153918868	153916861	DENND4B	-	UTRonly	0.000877577
ENST00000264896.2.uORF_ATC.1	25.96646247	ATC	chr4	-	77134891	77134709	SCARB2	-	UTRonly	0.0002897677
ENST00000262238.4.uORF_ACG.1	25.96593863	ACG	chr14	+	100705349	100705831	YY1	-	CDSpartial	0.0002897677
ENST00000291386.3.uORF_GTG.1	25.96553679	GTG	chr1	-	1510243	1509983	SSU72	-	UTRonly	0.0002897677
ENST00000370223.3.uORF_CTG.2	25.96519084	CTG	chr10	+	102756942	102762383	LZTS2	-	CDSpartial	0.0003586323
ENST00000335420.5.uORF_GTG.1	25.96475621	GTG	chr7	+	129710359	129710451	KLHDC10	-	UTRonly	0.0002897677
ENST00000355673.3.uORF_CTG.5	25.96448543	CTG	chr12	+	57916609	57916647	MBD6	-	UTRonly	0.9026072
ENST00000237853.4.uORF_CTG.2	25.96179256	CTG	chr5	-	95297567	95297547	ELL2	-	UTRonly	0.0007072836
ENST00000373795.4.uORF_CTG.1	25.96137562	CTG	chr1	-	29508414	29508307	SRSF4	-	UTRonly	0.8038648
ENST00000321556.4.uORF_CTG.1	25.95988228	CTG	chr1	+	20960013	20960360	PINK1	-	CDSpartial	0.000877577
ENST00000307826.4.uORF_ACG.1	25.95802592	ACG	chr5	-	180229841	180220071	MGAT1	-	UTRonly	0.0001183759
ENST00000272233.4.uORF_ACG.3	25.95270155	ACG	chr2	+	20647024	20647119	RHOB	-	UTRonly	0.000877577
ENST00000308775.2.uORF_ACG.1	25.95227405	ACG	chr3	+	49507710	49547892	DAG1	-	UTRonly	0.000877577
ENST00000262646.7.uORF_GTG.1	25.95087485	GTG	chr8	+	61429434	61429640	RAB2A	-	UTRonly	0.0002897677
ENST00000380738.4.uORF_TTG.3	25.94901736	TTG	chr9	-	15510879	15510862	PSIP1	ENST00000380733.4.uORF_TTG.4,ENST00000380715.1.uORF_TTG.3,ENST00000380716.4.uORF_TTG.3	UTRonly	0.001982208
ENST00000418390.2.uORF_TTG.2	25.94831118	TTG	chr1	+	24069684	24070064	TCEB3	-	CDSpartial	0.000877577
ENST00000344423.5.uORF_CTG.1	25.94605573	CTG	chr8	-	28243929	28218696	ZNF395	-	UTRonly	0.001982208
ENST00000357037.5.uORF_TTG.2	25.94528678	TTG	chr17	-	40575315	40575118	PTRF	-	UTRonly	0.000877577
ENST00000261721.4.uORF_CTG.3	25.94314719	CTG	chr15	-	83735958	83735854	BTBD1	-	CDSpartial	0.0003129108
ENST00000216133.5.uORF_GTG.3	25.94156582	GTG	chr22	-	39548591	39548550	CBX7	-	UTRonly	0.5749201
ENST00000324817.1.uORF_ATC.1	25.93942815	ATC	chrX	-	40594702	40594511	MED14	-	CDSpartial	0.0002897677
ENST00000296328.4.uORF_CTG.1	25.93665609	CTG	chr3	-	196159305	196159231	UBXN7	-	CDSpartial	0.8038648
ENST00000370339.3.uORF_GTG.4	25.93552273	GTG	chr20	-	61847444	61847319	YTHDF1	ENST00000370334.4.uORF_GTG.1	UTRonly	0.5749201
ENST00000234831.5.uORF_CTG.5	25.93547714	CTG	chr1	-	54518884	54518876	TMEM59	ENST00000452421.1.uORF_CTG.5	UTRonly	7.276304e-05
ENST00000337989.7.uORF_TTG.2	25.93447662	TTG	chr22	+	24551867	24551911	CABIN1	-	UTRonly	0.0008105829
ENST00000372759.3.uORF_ATG.1	25.93434216	ATG	chr1	+	40723812	40723883	ZMPSTE24	-	UTRonly	0.000127832
ENST00000318560.5.uORF_ATT.1	25.93341492	ATT	chr9	+	133710477	133710716	ABL1	-	UTRonly	0.6260343
ENST00000499869.2.uORF_CTG.1	25.93132202	CTG	chr4	-	10118454	10117748	WDR1	ENST00000382452.2.uORF_CTG.2,ENST00000382451.2.uORF_CTG.2	CDSpartial	0.000877577
ENST00000228506.3.uORF_GTG.9	25.93125559	GTG	chr12	+	121125038	121131911	MLEC	-	CDSpartial	0.000877577
ENST00000315082.4.uORF_TTG.1	25.93099535	TTG	chr16	+	718144	718203	RHOT2	ENST00000563134.1.uORF_TTG.1,ENST00000561983.1.uORF_TTG.1	CDSpartial	0.000877577
ENST00000335154.5.uORF_CTG.4	25.93076083	CTG	chr12	-	50101039	50100875	FMNL3	ENST00000352151.5.uORF_CTG.4,ENST00000293590.5.uORF_CTG.4	CDSpartial	0.000877577
ENST00000367182.3.uORF_ATG.1	25.92918166	ATG	chr1	+	204485552	204485569	MDM4	ENST00000507825.2.uORF_ATG.1	UTRonly	0.001982208
ENST00000480945.1.uORF_CTG.2	25.92540827	CTG	chr1	+	15944110	15944211	DDI2	-	CDSpartial	0.000877577
ENST00000432648.3.uORF_GTG.4	25.92439374	GTG	chr1	+	39456946	39457074	AKIRIN1	-	CDSpartial	0.0002897677
ENST00000395474.3.uORF_ATG.2	25.92427919	ATG	chr3	+	49044682	49044759	WDR6	-	UTRonly	0.0007072836
ENST00000374759.3.uORF_CTG.3	25.92404258	CTG	chr17	-	79269057	79268977	SLC38A10	ENST00000288439.5.uORF_CTG.1	UTRonly	0.000877577
ENST00000361368.2.uORF_CTG.3	25.92329345	CTG	chr7	-	98741561	98741490	SMURF1	ENST00000361125.1.uORF_CTG.4	UTRonly	0.000877577
ENST00000307826.4.uORF_ACG.2	25.92309456	ACG	chr5	-	180229755	180220051	MGAT1	-	UTRonly	0.0001183759
ENST00000264645.7.uORF_ACG.2	25.91912771	ACG	chr17	+	38296713	38296769	CASC3	-	UTRonly	0.0001032811
ENST00000323848.9.uORF_ACG.2	25.91836656	ACG	chr1	+	24969641	24969667	SRRM1	-	UTRonly	0.0002897677
ENST00000265990.6.uORF_ACG.4	25.91761936	ACG	chr10	+	93683709	93695418	BTAF1	-	CDSpartial	0.0002897677
ENST00000252595.7.uORF_GTG.2	25.91729877	GTG	chr19	+	17581298	17597734	SLC27A1	-	CDSpartial	0.0002897677
ENST00000354200.4.uORF_CTG.2	25.91663665	CTG	chr20	-	443179	428712	TBC1D20	-	CDSpartial	0.000877577
ENST00000327367.4.uORF_CTG.1	25.91601381	CTG	chr15	+	67358236	67358529	SMAD3	-	CDSpartial	0.000877577
ENST00000013125.4.uORF_TTG.1	25.91511945	TTG	chr14	-	50998850	50998821	MAP4K5	ENST00000554273.1.uORF_TTG.1,ENST00000557390.1.uORF_TTG.1	UTRonly	0.001982208
ENST00000242719.3.uORF_ATC.1	25.91476735	ATC	chr1	+	51702184	51702243	RNF11	-	UTRonly	0.325226
ENST00000352397.5.uORF_ATC.2	25.91401412	ATC	chr22	-	43045493	43045392	CYB5R3	-	UTRonly	0.325226
ENST00000007390.2.uORF_CTG.1	25.91397973	CTG	chr16	-	1401884	1401575	TSR3	-	CDSpartial	0.000877577
ENST00000361217.4.uORF_GTG.1	25.91369171	GTG	chr1	-	153919153	153916861	DENND4B	-	UTRonly	0.0002897677
ENST00000375571.5.uORF_ATC.1	25.91219803	ATC	chr20	+	31407738	31407773	MAPRE1	-	UTRonly	0.325226
ENST00000358015.3.uORF_ATG.1	25.90921682	ATG	chr9	+	110045568	110045594	RAD23B	-	UTRonly	0.7675848
ENST00000513345.1.uORF_TTG.1	25.90860413	TTG	chr5	-	130500987	130500784	HINT1	-	CDSpartial	0.0003586323
ENST00000258418.5.uORF_CTG.1	25.90755296	CTG	chr2	+	231577623	231624677	CAB39	-	UTRonly	0.6260343
ENST00000251527.5.uORF_GTG.2	25.90708627	GTG	chr7	-	158622291	158622253	ESYT2	-	CDSpartial	0.0002897677
ENST00000252699.2.uORF_CTG.2	25.90602881	CTG	chr19	+	39138360	39191677	ACTN4	-	CDSpartial	0.000877577
ENST00000340020.6.uORF_CTG.1	25.90437923	CTG	chr1	-	222885823	222885746	AIDA	-	UTRonly	0.001982208
ENST00000186436.5.uORF_CTG.1	25.90431371	CTG	chr2	-	98612343	98611996	TMEM131	-	CDSpartial	0.000877577
ENST00000286091.4.uORF_ATT.1	25.8995148	ATT	chr7	-	148725672	148725526	PDIA4	-	UTRonly	0.0002897677
ENST00000369983.3.uORF_ATG.1	25.89949356	ATG	chr10	+	104005482	104005511	GBF1	-	UTRonly	0.001982208
ENST00000341259.2.uORF_CTG.5	25.89903547	CTG	chr12	+	111843878	111843934	SH2B3	-	UTRonly	0.001982208
ENST00000265044.2.uORF_ACG.1	25.89828901	ACG	chr3	-	156272963	156272868	SSR3	-	CDSpartial	0.0002897677
ENST00000292599.3.uORF_GTG.1	25.89820913	GTG	chr5	+	179159891	179159917	MAML1	-	UTRonly	0.0002897677
ENST00000262367.5.uORF_ATG.1	25.89767915	ATG	chr16	-	3930299	3930279	CREBBP	-	UTRonly	0.001982208
ENST00000226225.2.uORF_TTG.1	25.89766298	TTG	chr17	+	26662792	26666447	TNFAIP1	-	UTRonly	0.000877577
ENST00000315436.3.uORF_CTG.2	25.89622899	CTG	chr12	-	118498948	118498916	WSB2	-	UTRonly	0.9026072
ENST00000354300.3.uORF_CTG.9	25.89613479	CTG	chr12	-	111020916	111020725	PPTC7	-	CDSpartial	0.000877577
ENST00000258198.2.uORF_CTG.1	25.89341447	CTG	chr16	-	66785508	66785458	DYNC1LI2	-	CDSpartial	0.001982208
ENST00000321556.4.uORF_TTG.1	25.89332326	TTG	chr1	+	20959969	20959977	PINK1	-	UTRonly	7.276304e-05
ENST00000256429.3.uORF_GTG.3	25.89319491	GTG	chr18	-	51751054	51750833	MBD2	-	CDSpartial	0.8038648
ENST00000373204.4.uORF_CTG.3	25.89315457	CTG	chr1	+	36348842	36354133	AGO1	-	CDSpartial	0.000877577
ENST00000296490.3.uORF_TTG.2	25.892544	TTG	chr3	-	52312505	52312374	WDR82	-	CDSpartial	0.8038648
ENST00000273221.4.uORF_CTG.4	25.89172631	CTG	chr3	-	13009024	13008893	IQSEC1	-	CDSpartial	0.000877577
ENST00000249064.4.uORF_ACG.1	25.89151975	ACG	chr22	+	29168717	29168947	CCDC117	ENST00000448492.2.uORF_ACG.1,ENST00000453543.1.uORF_ACG.1,ENST00000444523.1.uORF_ACG.1	CDSpartial	0.0002897677
ENST00000263645.5.uORF_ACG.2	25.89030759	ACG	chr11	+	2398569	2411688	CD81	-	CDSpartial	0.0002897677
ENST00000328194.3.uORF_GTG.1	25.8899983	GTG	chr11	-	9286924	9286859	DENND5A	-	UTRonly	0.5749201
ENST00000315436.3.uORF_ATG.3	25.88869415	ATG	chr12	-	118498919	118498893	WSB2	ENST00000543218.1.uORF_ATG.1,ENST00000544233.1.uORF_ATG.1	UTRonly	0.001982208
ENST00000578921.1.uORF_CTG.2	25.88839456	CTG	chr18	+	9708185	9708244	RAB31	-	UTRonly	0.8038648
ENST00000254480.5.uORF_ACG.4	25.88779287	ACG	chr3	-	47823300	47814398	SMARCC1	ENST00000454240.1.uORF_ACG.3	CDSpartial	0.0002897677
ENST00000225525.3.uORF_ATG.1	25.88763987	ATG	chr17	-	3571931	3571896	TAX1BP3	-	UTRonly	0.001982208
ENST00000302637.5.uORF_TTG.2	25.88727076	TTG	chr1	+	220267549	220267707	IARS2	ENST00000366922.1.uORF_TTG.2	CDSpartial	0.000877577
ENST00000272233.4.uORF_GTG.2	25.88613794	GTG	chr2	+	20647027	20647119	RHOB	-	UTRonly	0.000877577
ENST00000370558.4.uORF_CTG.3	25.88528491	CTG	chr1	+	87170444	87170551	SH3GLB1	ENST00000535010.1.uORF_CTG.3	UTRonly	0.000877577
ENST00000413384.2.uORF_ACG.4	25.88481718	ACG	chr7	+	150756801	150759037	SLC4A2	-	UTRonly	0.0002897677
ENST00000318560.5.uORF_ATC.1	25.88471405	ATC	chr9	+	133710471	133710716	ABL1	-	UTRonly	0.6260343
ENST00000303127.7.uORF_GTG.1	25.88345575	GTG	chr5	-	176778668	176778522	LMAN2	-	CDSpartial	0.0002897677
ENST00000448281.2.uORF_ATG.1	25.88266005	ATG	chr3	+	10290726	10291050	TATDN2	ENST00000287652.4.uORF_ATG.7	CDSpartial	0.0003586323
ENST00000407796.2.uORF_ATG.1	25.88196675	ATG	chr14	-	105261890	105261852	AKT1	ENST00000349310.3.uORF_ATG.1	UTRonly	0.001982208
ENST00000433866.2.uORF_ATG.1	25.88073575	ATG	chr16	+	83841458	83841619	HSBP1	-	UTRonly	0.0003586323
ENST00000369937.4.uORF_ATG.1	25.87984905	ATG	chr10	-	104192405	104192355	CUEDC2	-	UTRonly	0.001982208
ENST00000340941.6.uORF_GTG.1	25.87566608	GTG	chr5	+	70883221	70883268	MCCC2	ENST00000509358.2.uORF_GTG.1,ENST00000323375.8.uORF_GTG.1,ENST00000512218.2.uORF_GTG.1	CDSpartial	0.0002897677
ENST00000231512.3.uORF_CTG.3	25.87373198	CTG	chr5	-	133304359	133304306	C5orf15	-	UTRonly	0.001982208
ENST00000256496.3.uORF_ACG.2	25.87131363	ACG	chr3	+	5163952	5212204	ARL8B	-	CDSpartial	0.000877577
ENST00000286091.4.uORF_CTG.2	25.87095797	CTG	chr7	-	148725643	148725497	PDIA4	-	CDSpartial	0.000877577
ENST00000270460.6.uORF_GTG.1	25.87060312	GTG	chr19	+	56186679	56186762	EPN1	ENST00000085079.7.uORF_GTG.1	UTRonly	0.0002897677
ENST00000246868.2.uORF_GTG.1	25.86987208	GTG	chr7	-	66460564	66460550	SBDS	-	UTRonly	0.5749201
ENST00000054950.3.uORF_CTG.5	25.86913922	CTG	chr11	+	32112648	32112779	RCN1	-	CDSpartial	0.000877577
ENST00000360612.4.uORF_CTG.4	25.86908258	CTG	chr22	+	50354439	50354830	PIM3	-	CDSpartial	0.000877577
ENST00000373731.2.uORF_ACG.4	25.86721112	ACG	chr6	+	36410703	36410723	KCTD20	-	UTRonly	0.0002897677
ENST00000344423.5.uORF_GTG.1	25.86537898	GTG	chr8	-	28243975	28243937	ZNF395	-	UTRonly	0.001982208
ENST00000353703.4.uORF_GTG.2	25.86413722	GTG	chr20	+	43514350	43514394	YWHAB	-	UTRonly	0.0001032811
ENST00000307826.4.uORF_CTG.2	25.862693	CTG	chr5	-	180229796	180220071	MGAT1	-	UTRonly	0.000877577
ENST00000261712.3.uORF_CTG.3	25.86204629	CTG	chr17	+	30771361	30771531	PSMD11	-	UTRonly	0.000877577
ENST00000291041.5.uORF_ATG.3	25.86176269	ATG	chr16	+	67942636	67942653	PSKH1	-	CDSpartial	0.001982208
ENST00000330938.3.uORF_ATG.2	25.86162074	ATG	chr21	-	46293644	46285321	PTTG1IP	-	CDSpartial	0.000877577
ENST00000320717.3.uORF_CTG.4	25.86132077	CTG	chr2	+	191745780	191745797	GLS	ENST00000338435.4.uORF_CTG.4	UTRonly	0.001982208
ENST00000261401.3.uORF_CTG.2	25.86079682	CTG	chr12	-	109125285	109095091	CORO1C	ENST00000550542.1.uORF_CTG.1	CDSpartial	0.000877577
ENST00000355673.3.uORF_CTG.4	25.86016117	CTG	chr12	+	57916603	57916647	MBD6	-	UTRonly	0.9026072
ENST00000360612.4.uORF_CTG.5	25.85983541	CTG	chr22	+	50354478	50354830	PIM3	-	CDSpartial	0.000877577
ENST00000332598.6.uORF_GTG.2	25.85959638	GTG	chr5	+	177019206	177019274	TMED9	-	CDSpartial	0.5749201
ENST00000587024.1.uORF_ATG.1	25.85758659	ATG	chr19	-	1154398	1154351	SBNO2	ENST00000361757.3.uORF_ATG.2,ENST00000587655.1.uORF_ATG.3,ENST00000590998.1.uORF_ATG.1,ENST00000590176.1.uORF_ATG.1	UTRonly	0.0008105829
ENST00000434724.2.uORF_GTG.1	25.85717404	GTG	chr16	-	12009752	12009696	GSPT1	-	UTRonly	0.0002897677
ENST00000357496.2.uORF_ATG.2	25.85698227	ATG	chr3	-	49131479	49131459	QRICH1	ENST00000437939.1.uORF_ATG.2,ENST00000430979.1.uORF_ATG.1,ENST00000395443.2.uORF_ATG.4	UTRonly	0.001982208
ENST00000330537.6.uORF_GTG.4	25.85541038	GTG	chr16	-	18573477	18573445	NOMO2	ENST00000562312.1.uORF_GTG.1	UTRonly	0.0002897677
ENST00000260665.7.uORF_ACG.1	25.85414345	ACG	chr2	-	44223097	44223071	LRPPRC	ENST00000447246.1.uORF_ACG.1,ENST00000409946.1.uORF_ACG.1,ENST00000409659.1.uORF_ACG.1	CDSpartial	0.0002897677
ENST00000215587.7.uORF_ATT.1	25.85410961	ATT	chr19	-	1095453	1094034	POLR2E	-	CDSpartial	0.0002897677
ENST00000307826.4.uORF_ACG.3	25.85204763	ACG	chr5	-	180229695	180220051	MGAT1	-	UTRonly	0.0001032811
ENST00000291386.3.uORF_CTG.1	25.85197106	CTG	chr1	-	1510208	1500210	SSU72	-	CDSpartial	0.0002897677
ENST00000320876.6.uORF_CTG.7	25.85182404	CTG	chr18	+	2655987	2656124	SMCHD1	ENST00000261598.8.uORF_CTG.5	CDSpartial	0.000877577
ENST00000335255.5.uORF_ACG.2	25.85133432	ACG	chr17	+	80477755	80521316	FOXK2	ENST00000473637.2.uORF_ACG.2	CDSpartial	0.0002897677
ENST00000340990.5.uORF_ACG.1	25.84988792	ACG	chr1	-	202927464	202927447	ADIPOR1	-	UTRonly	0.0002897677
ENST00000439880.2.uORF_TTG.2	25.84913458	TTG	chr20	+	3777127	3778373	CDC25B	ENST00000245960.5.uORF_TTG.10,ENST00000340833.4.uORF_TTG.2	CDSpartial	0.0003129108
ENST00000329138.4.uORF_ACG.1	25.84780755	ACG	chr17	+	79650989	79651054	HGS	-	UTRonly	0.3558477
ENST00000408936.3.uORF_TTG.1	25.84741904	TTG	chr9	+	124413907	124461734	DAB2IP	-	CDSpartial	0.0002897677
ENST00000480945.1.uORF_ACG.2	25.84602968	ACG	chr1	+	15944092	15944211	DDI2	-	CDSpartial	0.0002897677
ENST00000398409.1.uORF_GTG.2	25.845633	GTG	chr20	-	23619056	23618506	CST3	-	UTRonly	0.0002897677
ENST00000258145.3.uORF_ACG.3	25.84520263	ACG	chr12	-	65153157	65153038	GNS	ENST00000543646.1.uORF_ACG.1,ENST00000542058.1.uORF_ACG.3	CDSpartial	0.0002897677
ENST00000331134.6.uORF_TTG.1	25.84515064	TTG	chr17	-	79604135	79596828	NPLOC4	-	CDSpartial	0.000877577
ENST00000332118.6.uORF_CTG.2	25.84489466	CTG	chr11	-	126138795	126138787	SRPR	ENST00000532259.1.uORF_CTG.3	UTRonly	7.276304e-05
ENST00000373616.5.uORF_GTG.5	25.84477504	GTG	chr6	-	36953980	36953705	MTCH1	ENST00000373627.5.uORF_GTG.5	CDSpartial	0.0002897677
ENST00000377012.4.uORF_GTG.1	25.84441571	GTG	chr6	-	29595765	29595610	GABBR1	ENST00000355973.3.uORF_GTG.1	UTRonly	0.0003586323
ENST00000265062.3.uORF_GTG.2	25.84405831	GTG	chr3	+	128445001	128445039	RAB7A	-	UTRonly	0.0002897677
ENST00000291574.4.uORF_GTG.1	25.84304835	GTG	chr21	+	45432206	45432388	TRAPPC10	ENST00000422875.1.uORF_GTG.1,ENST00000380221.3.uORF_GTG.1	CDSpartial	0.0002897677
ENST00000370223.3.uORF_GTG.1	25.84130701	GTG	chr10	+	102756933	102762383	LZTS2	-	CDSpartial	0.0001183759
ENST00000217131.5.uORF_ATC.1	25.83963338	ATC	chr20	-	57582260	57572689	CTSZ	-	CDSpartial	0.000877577
ENST00000296490.3.uORF_CTG.5	25.83867071	CTG	chr3	-	52312462	52312334	WDR82	-	CDSpartial	0.000877577
ENST00000578921.1.uORF_GTG.1	25.83828481	GTG	chr18	+	9708241	9708375	RAB31	-	UTRonly	0.0002897677
ENST00000361357.3.uORF_CTG.1	25.83638311	CTG	chr17	+	61699825	61699836	MAP3K3	ENST00000361733.3.uORF_CTG.1,ENST00000584573.1.uORF_CTG.2	UTRonly	0.001982208
ENST00000330398.4.uORF_ATG.1	25.83628356	ATG	chr16	+	2563926	2563931	ATP6V0C	-	UTRonly	7.276304e-05
ENST00000412770.2.uORF_CTG.9	25.83490791	CTG	chr19	-	55770005	55758405	PPP6R1	-	CDSpartial	0.000877577
ENST00000361813.5.uORF_GTG.1	25.83482178	GTG	chr1	-	156252572	156252468	SMG5	ENST00000368267.5.uORF_GTG.1	CDSpartial	0.5749201
ENST00000458013.2.uORF_CTG.2	25.83365287	CTG	chr1	+	151584667	151584861	SNX27	ENST00000368843.3.uORF_CTG.2	CDSpartial	0.6260343
ENST00000376389.3.uORF_GTG.2	25.83149583	GTG	chr6	-	30710493	30709970	FLOT1	-	UTRonly	0.0002897677
ENST00000369144.3.uORF_CTG.3	25.8305498	CTG	chr10	-	120840293	120840207	EIF3A	-	UTRonly	0.8038648
ENST00000303407.7.uORF_ACG.1	25.83027563	ACG	chr9	-	136933091	136918615	BRD3	ENST00000357885.2.uORF_ACG.1	UTRonly	0.6260343
ENST00000228506.3.uORF_ATG.1	25.82972918	ATG	chr12	+	121124828	121124923	MLEC	-	UTRonly	0.0003129108
ENST00000307145.3.uORF_TTG.1	25.82896145	TTG	chr15	+	31619107	31619163	KLF13	-	UTRonly	0.0003129108
ENST00000270460.6.uORF_TTG.2	25.82882327	TTG	chr19	+	56186691	56186762	EPN1	ENST00000085079.7.uORF_TTG.1	UTRonly	0.000877577
ENST00000356861.5.uORF_ACG.1	25.82789373	ACG	chr19	-	12833132	12832971	TNPO2	-	UTRonly	0.0002897677
ENST00000295770.2.uORF_CTG.2	25.8240197	CTG	chr3	+	31574292	31574354	STT3B	-	UTRonly	0.000877577
ENST00000434724.2.uORF_CTG.3	25.82347918	CTG	chr16	-	12009732	11990640	GSPT1	-	CDSpartial	0.5749201
ENST00000272233.4.uORF_CTG.7	25.82280138	CTG	chr2	+	20647135	20647161	RHOB	-	UTRonly	0.9026072
ENST00000265192.4.uORF_CTG.2	25.82242854	CTG	chr5	+	138677554	138699502	PAIP2	-	CDSpartial	0.000127832
ENST00000291386.3.uORF_ATT.1	25.82219387	ATT	chr1	-	1510011	1500250	SSU72	-	CDSpartial	0.0002897677
ENST00000315872.6.uORF_CTG.4	25.81972454	CTG	chr2	-	11484551	11484519	ROCK2	-	UTRonly	0.0007072836
ENST00000413384.2.uORF_ACG.3	25.81951661	ACG	chr7	+	150756763	150759065	SLC4A2	-	UTRonly	0.000877577
ENST00000237536.4.uORF_ACG.3	25.81918253	ACG	chr20	-	35491808	35491602	SOGA1	-	CDSpartial	0.0002897677
ENST00000334678.3.uORF_CTG.2	25.81832809	CTG	chr22	-	39928793	39928776	RPS19BP1	-	UTRonly	0.0008105829
ENST00000376387.4.uORF_ATG.1	25.81731607	ATG	chr13	+	100153673	100153864	TM9SF2	-	CDSpartial	0.0003129108
ENST00000307145.3.uORF_ATC.1	25.81636803	ATC	chr15	+	31619140	31619163	KLF13	-	UTRonly	0.0001032811
ENST00000251527.5.uORF_GTG.1	25.81574818	GTG	chr7	-	158622296	158622177	ESYT2	-	CDSpartial	0.5749201
ENST00000446041.2.uORF_GTG.2	25.81490447	GTG	chr3	+	140660713	140660841	SLC25A36	-	UTRonly	0.0002897677
ENST00000361217.4.uORF_TTG.1	25.81486724	TTG	chr1	-	153919115	153919104	DENND4B	-	UTRonly	0.001982208
ENST00000273221.4.uORF_GTG.2	25.81325708	GTG	chr3	-	13009082	13008900	IQSEC1	-	CDSpartial	0.0002897677
ENST00000343882.6.uORF_ATC.1	25.81270227	ATC	chr6	+	108881176	108882602	FOXO3	-	CDSpartial	0.0001183759
ENST00000423118.1.uORF_CTG.1	25.81189866	CTG	chr16	-	2185896	2185693	PKD1	ENST00000262304.4.uORF_CTG.1	UTRonly	0.000877577
ENST00000373204.4.uORF_CTG.2	25.8117731	CTG	chr1	+	36348818	36354133	AGO1	-	CDSpartial	0.000877577
ENST00000324817.1.uORF_GTG.3	25.8117576	GTG	chrX	-	40594699	40594511	MED14	-	CDSpartial	0.0002897677
ENST00000359337.4.uORF_GTG.1	25.8114871	GTG	chr22	-	50745987	50733175	PLXNB2	ENST00000425954.1.uORF_GTG.1,ENST00000449103.1.uORF_GTG.1	UTRonly	0.0007072836
ENST00000264167.4.uORF_ATG.2	25.81083455	ATG	chr2	+	178257426	178257464	AGPS	-	UTRonly	0.001982208
ENST00000350592.3.uORF_TTG.1	25.81083246	TTG	chr1	-	154193014	154192937	C1orf43	ENST00000368516.1.uORF_TTG.1,ENST00000368521.5.uORF_TTG.1,ENST00000368519.1.uORF_TTG.1,ENST00000362076.4.uORF_TTG.1	UTRonly	0.0008105829
ENST00000357214.5.uORF_TTG.2	25.80991473	TTG	chr1	-	35658678	35658481	SFPQ	-	CDSpartial	0.000877577
ENST00000249064.4.uORF_GTG.3	25.80867842	GTG	chr22	+	29168719	29168763	CCDC117	ENST00000444523.1.uORF_GTG.1,ENST00000453543.1.uORF_GTG.3,ENST00000448492.2.uORF_GTG.1	UTRonly	0.0002897677
ENST00000254190.3.uORF_ATG.2	25.80841522	ATG	chr15	-	101791901	101791887	CHSY1	-	UTRonly	0.001982208
ENST00000318560.5.uORF_TTG.3	25.80791533	TTG	chr9	+	133710494	133710583	ABL1	-	UTRonly	0.000877577
ENST00000370554.1.uORF_ATG.1	25.80609798	ATG	chr1	-	87379794	87346373	15-Sep	ENST00000331835.5.uORF_ATG.5	CDSpartial	0.000877577
ENST00000297293.5.uORF_TTG.3	25.8050767	TTG	chr7	+	97736347	97736547	LMTK2	-	CDSpartial	0.000877577
ENST00000264896.2.uORF_CTG.1	25.80218897	CTG	chr4	-	77134992	77134642	SCARB2	-	CDSpartial	0.000877577
ENST00000433866.2.uORF_GTG.1	25.80181946	GTG	chr16	+	83841479	83841619	HSBP1	-	UTRonly	0.0002897677
ENST00000429888.1.uORF_CTG.3	25.80125919	CTG	chr3	+	42642256	42660595	NKTR	ENST00000232978.8.uORF_CTG.4,ENST00000442970.1.uORF_CTG.1	CDSpartial	0.0003586323
ENST00000256637.6.uORF_ATT.1	25.80097398	ATT	chr1	-	109940525	109940346	SORT1	-	CDSpartial	0.000877577
ENST00000381513.4.uORF_CTG.1	25.8002886	CTG	chr12	+	50479028	50479036	SMARCD1	ENST00000394963.4.uORF_CTG.5	UTRonly	7.276304e-05
ENST00000360938.3.uORF_ACG.1	25.79900354	ACG	chr21	+	40177846	40177938	ETS2	-	UTRonly	0.0002897677
ENST00000302418.4.uORF_ATG.3	25.79810361	ATG	chr10	-	32345116	32345102	KIF5B	-	UTRonly	0.0008105829
ENST00000324932.7.uORF_CTG.3	25.79166348	CTG	chr11	-	3818806	3818786	NUP98	ENST00000359171.4.uORF_CTG.3	UTRonly	0.001982208
ENST00000285896.6.uORF_CTG.1	25.79139112	CTG	chr5	+	154238156	154238215	CNOT8	ENST00000403027.2.uORF_CTG.1,ENST00000524105.1.uORF_CTG.1,ENST00000517568.1.uORF_CTG.1	UTRonly	0.000877577
ENST00000325954.4.uORF_CTG.2	25.7905405	CTG	chr12	+	120972225	120972242	RNF10	-	UTRonly	0.001982208
ENST00000261721.4.uORF_TTG.1	25.78987795	TTG	chr15	-	83735937	83735854	BTBD1	-	CDSpartial	0.0003129108
ENST00000337190.2.uORF_GTG.4	25.78929275	GTG	chr4	-	2263787	2263698	MXD4	-	CDSpartial	0.0002897677
ENST00000262384.3.uORF_CTG.6	25.78674113	CTG	chr16	-	48643965	48643840	N4BP1	-	CDSpartial	0.8038648
ENST00000471696.1.uORF_CTG.3	25.78626448	CTG	chr3	+	150321106	150321120	SELT	ENST00000477889.1.uORF_CTG.3	UTRonly	0.001982208
ENST00000344651.4.uORF_TTG.1	25.78602676	TTG	chr12	+	121148264	121148281	UNC119B	-	CDSpartial	0.9026072
ENST00000334678.3.uORF_CTG.1	25.78574803	CTG	chr22	-	39928829	39928776	RPS19BP1	-	UTRonly	0.0008105829
ENST00000237853.4.uORF_ATG.2	25.78536506	ATG	chr5	-	95297636	95297547	ELL2	-	UTRonly	0.0003129108
ENST00000263228.3.uORF_GTG.6	25.78424873	GTG	chr9	+	33817628	33817774	UBE2R2	-	CDSpartial	0.0002897677
ENST00000262919.5.uORF_ATG.1	25.78422456	ATG	chr20	+	3451720	3451791	ATRN	-	CDSpartial	0.000877577
ENST00000264645.7.uORF_ATC.1	25.78114348	ATC	chr17	+	38296728	38296769	CASC3	-	UTRonly	0.0001032811
ENST00000225665.7.uORF_CTG.6	25.77965112	CTG	chr17	-	4843286	4843212	SLC25A11	ENST00000544061.2.uORF_CTG.3	UTRonly	0.000877577
ENST00000350498.3.uORF_TTG.1	25.77921891	TTG	chr7	-	99006391	99006164	PDAP1	-	CDSpartial	0.000877577
ENST00000355683.5.uORF_ATG.2	25.778987	ATG	chr14	-	31495566	31495537	STRN3	ENST00000357479.5.uORF_ATG.2	UTRonly	0.9026072
ENST00000371621.3.uORF_CTG.1	25.77838082	CTG	chr20	+	49126908	49126952	PTPN1	-	UTRonly	0.0008105829
ENST00000349995.5.uORF_GTG.2	25.77826648	GTG	chr13	+	46039077	46039151	COG3	-	UTRonly	0.0002897677
ENST00000263674.3.uORF_TTG.3	25.77758023	TTG	chr11	+	73019521	73019613	ARHGEF17	-	UTRonly	0.000877577
ENST00000221566.2.uORF_CTG.2	25.77634367	CTG	chr19	-	2783304	2769017	SGTA	-	CDSpartial	0.000877577
ENST00000273590.3.uORF_CTG.4	25.77551508	CTG	chr3	+	49449786	49449830	TCTA	-	UTRonly	0.001982208
ENST00000544040.1.uORF_ACG.1	25.77535566	ACG	chr12	-	6716568	6715493	CHD4	ENST00000545942.1.uORF_ACG.1	CDSpartial	0.0002897677
ENST00000560955.1.uORF_ATG.2	25.77501808	ATG	chr15	-	50978798	50978736	TRPM7	ENST00000313478.7.uORF_ATG.2	UTRonly	0.000877577
ENST00000335420.5.uORF_CTG.3	25.77476525	CTG	chr7	+	129710385	129710477	KLHDC10	-	UTRonly	0.0003586323
ENST00000431232.2.uORF_CTG.1	25.77408685	CTG	chr16	-	431891	427127	TMEM8A	-	CDSpartial	0.0002897677
ENST00000284320.5.uORF_CTG.10	25.77348362	CTG	chr3	-	100119852	100119562	TOMM70A	-	CDSpartial	0.000877577
ENST00000301764.7.uORF_CTG.4	25.77319068	CTG	chr11	-	61100704	61100600	DDB1	-	UTRonly	0.0003586323
ENST00000324932.7.uORF_GTG.2	25.77307535	GTG	chr11	-	3818864	3803368	NUP98	ENST00000359171.4.uORF_GTG.2	UTRonly	0.0002897677
ENST00000254480.5.uORF_CTG.1	25.77299478	CTG	chr3	-	47823405	47814398	SMARCC1	-	CDSpartial	0.000877577
ENST00000375050.4.uORF_TTG.2	25.77166376	TTG	chr6	-	32157794	32157747	PBX2	-	UTRonly	0.0008105829
ENST00000228865.2.uORF_CTG.6	25.77110586	CTG	chr12	+	12764957	12765052	CREBL2	-	UTRonly	0.000127832
ENST00000265990.6.uORF_CTG.3	25.76967079	CTG	chr10	+	93683632	93683667	BTAF1	-	UTRonly	0.001982208
ENST00000348165.5.uORF_ATT.1	25.76863777	ATT	chr7	+	156931771	156961800	UBE3C	-	CDSpartial	0.0001183759
ENST00000438796.2.uORF_CTG.1	25.76832015	CTG	chr3	+	197518115	197518207	LRCH3	ENST00000443727.1.uORF_CTG.1	CDSpartial	0.0003586323
ENST00000054950.3.uORF_CTG.6	25.76766053	CTG	chr11	+	32112654	32112779	RCN1	-	CDSpartial	0.000877577
ENST00000246868.2.uORF_ACG.1	25.76759276	ACG	chr7	-	66460561	66460550	SBDS	ENST00000414306.1.uORF_ACG.1	UTRonly	0.5749201
ENST00000493583.1.uORF_ATT.1	25.76710011	ATT	chrX	-	48900817	48900716	TFE3	ENST00000315869.7.uORF_ATT.1	CDSpartial	0.0007072836
ENST00000360541.5.uORF_CTG.3	25.76524088	CTG	chr5	-	137878887	137878786	ETF1	ENST00000507939.1.uORF_CTG.1,ENST00000499810.2.uORF_CTG.1,ENST00000572514.1.uORF_CTG.1	UTRonly	0.000877577
ENST00000228506.3.uORF_GTG.8	25.76361706	GTG	chr12	+	121125013	121125030	MLEC	-	UTRonly	0.0002897677
ENST00000228506.3.uORF_CTG.15	25.76298626	CTG	chr12	+	121125027	121125122	MLEC	-	CDSpartial	0.000877577
ENST00000322644.6.uORF_TTG.2	25.76289375	TTG	chr17	+	7387864	7388013	POLR2A	-	UTRonly	0.000877577
ENST00000263754.4.uORF_CTG.7	25.76274778	CTG	chr3	+	20081914	20082201	KAT2B	-	CDSpartial	0.000877577
ENST00000344423.5.uORF_ACG.1	25.7624617	ACG	chr8	-	28243923	28218696	ZNF395	-	UTRonly	0.0002897677
ENST00000265070.6.uORF_CTG.4	25.76043156	CTG	chr5	-	32174300	32143964	GOLPH3	-	CDSpartial	0.000877577
ENST00000302418.4.uORF_ATG.1	25.76006665	ATG	chr10	-	32345128	32345102	KIF5B	-	UTRonly	0.7910306
ENST00000265990.6.uORF_GTG.4	25.75856156	GTG	chr10	+	93683731	93683799	BTAF1	-	UTRonly	0.0001183759
ENST00000367242.3.uORF_CTG.1	25.75813449	CTG	chr1	+	202976554	202977837	TMEM183A	-	CDSpartial	0.000877577
ENST00000499869.2.uORF_GTG.1	25.7572578	GTG	chr4	-	10118402	10118304	WDR1	ENST00000382451.2.uORF_GTG.1,ENST00000382452.2.uORF_GTG.1	UTRonly	0.0001032811
ENST00000480945.1.uORF_CTG.1	25.75716171	CTG	chr1	+	15944017	15944211	DDI2	-	CDSpartial	0.000877577
ENST00000345807.2.uORF_ACG.1	25.75606995	ACG	chr5	-	175843475	175843449	CLTB	ENST00000510734.1.uORF_ACG.1,ENST00000502877.1.uORF_ACG.1,ENST00000310418.4.uORF_ACG.1	UTRonly	0.0002897677
ENST00000290949.3.uORF_CTG.1	25.75589221	CTG	chr16	-	67515096	67515073	ATP6V0D1	-	UTRonly	0.001982208
ENST00000356926.4.uORF_CTG.3	25.75389172	CTG	chr19	-	2151463	2151254	AP3D1	ENST00000355272.6.uORF_CTG.3,ENST00000345016.5.uORF_CTG.3,ENST00000350812.6.uORF_CTG.3	CDSpartial	0.000877577
ENST00000263674.3.uORF_ATG.1	25.75268309	ATG	chr11	+	73019489	73019524	ARHGEF17	-	UTRonly	0.001982208
ENST00000374516.3.uORF_CTG.5	25.75206117	CTG	chr6	+	33378824	33380062	PHF1	ENST00000374512.3.uORF_CTG.5,ENST00000487667.1.uORF_CTG.8	CDSpartial	0.000877577
ENST00000262238.4.uORF_CTG.1	25.75160748	CTG	chr14	+	100705487	100705831	YY1	-	CDSpartial	0.000877577
ENST00000368594.3.uORF_CTG.1	25.75058693	CTG	chr10	+	134351349	134351504	INPP5A	-	UTRonly	0.8038648
ENST00000304992.6.uORF_ACG.2	25.74991926	ACG	chr17	-	1588133	1587811	PRPF8	-	CDSpartial	0.0001032811
ENST00000337288.5.uORF_ACG.1	25.74831178	ACG	chr2	-	96874280	96874257	STARD7	-	UTRonly	0.0001032811
ENST00000166139.4.uORF_GTG.1	25.74769931	GTG	chr19	+	676398	676496	FSTL3	-	CDSpartial	0.0002897677
ENST00000375759.3.uORF_CTG.3	25.7475695	CTG	chr1	+	16174406	16199358	SPEN	-	CDSpartial	0.000877577
ENST00000423118.1.uORF_CTG.6	25.7464525	CTG	chr16	-	2185701	2185693	PKD1	ENST00000262304.4.uORF_CTG.6	UTRonly	7.276304e-05
ENST00000263228.3.uORF_GTG.3	25.74484399	GTG	chr9	+	33817571	33817774	UBE2R2	-	CDSpartial	0.0002897677
ENST00000251343.5.uORF_ATG.2	25.74442766	ATG	chr14	+	24898570	24898584	KHNYN	-	UTRonly	0.001982208
ENST00000258145.3.uORF_CTG.3	25.74423939	CTG	chr12	-	65153184	65153038	GNS	ENST00000543646.1.uORF_CTG.1,ENST00000542058.1.uORF_CTG.1	CDSpartial	0.000877577
ENST00000309295.4.uORF_GTG.2	25.74404966	GTG	chr11	+	65343717	65343746	EHBP1L1	ENST00000533237.1.uORF_GTG.1	UTRonly	0.0002897677
ENST00000397786.2.uORF_GTG.1	25.74397379	GTG	chr17	-	60142604	60142563	MED13	-	CDSpartial	0.0002897677
ENST00000481195.1.uORF_ACG.2	25.74389834	ACG	chr5	-	133561791	133561501	PPP2CA	-	CDSpartial	0.0002897677
ENST00000237853.4.uORF_ATG.1	25.74253519	ATG	chr5	-	95297666	95297547	ELL2	-	UTRonly	0.0003586323
ENST00000254190.3.uORF_CTG.3	25.74249434	CTG	chr15	-	101791830	101791711	CHSY1	-	UTRonly	0.8038648
ENST00000415912.2.uORF_ATC.1	25.74212569	ATC	chr1	-	21671924	21616649	ECE1	-	CDSpartial	0.325226
ENST00000330938.3.uORF_ATG.1	25.74146518	ATG	chr21	-	46293690	46293565	PTTG1IP	-	UTRonly	0.000877577
ENST00000360612.4.uORF_CTG.3	25.74034152	CTG	chr22	+	50354436	50354830	PIM3	-	CDSpartial	0.000877577
ENST00000242719.3.uORF_TTG.1	25.74025041	TTG	chr1	+	51702240	51702269	RNF11	-	UTRonly	0.0007072836
ENST00000327367.4.uORF_TTG.3	25.7392726	TTG	chr15	+	67358384	67457355	SMAD3	-	CDSpartial	0.000877577
ENST00000578921.1.uORF_ATA.1	25.7369488	ATA	chr18	+	9708274	9708375	RAB31	ENST00000578734.1.uORF_ATA.1	UTRonly	0.325226
ENST00000301764.7.uORF_CTG.3	25.73649192	CTG	chr11	-	61100713	61100600	DDB1	-	UTRonly	0.0003586323
ENST00000216146.4.uORF_ATG.1	25.73645032	ATG	chr22	-	39715741	39715640	RPL3	-	UTRonly	0.000127832
ENST00000379888.4.uORF_GTG.1	25.73505958	GTG	chr10	+	6131050	6139050	RBM17	ENST00000432931.1.uORF_GTG.1	CDSpartial	0.0003586323
ENST00000350303.5.uORF_GTG.4	25.73504776	GTG	chr17	+	7123245	7123349	ACADVL	ENST00000584103.1.uORF_GTG.2,ENST00000583312.1.uORF_GTG.3,ENST00000322910.5.uORF_GTG.4,ENST00000356839.5.uORF_GTG.4	CDSpartial	0.0001032811
ENST00000375759.3.uORF_CTG.4	25.73092075	CTG	chr1	+	16174439	16199358	SPEN	-	CDSpartial	0.000877577
ENST00000320717.3.uORF_TTG.1	25.73017568	TTG	chr2	+	191745783	191745797	GLS	ENST00000338435.4.uORF_TTG.1	UTRonly	0.001982208
ENST00000242719.3.uORF_ATG.2	25.72987851	ATG	chr1	+	51702266	51702316	RNF11	-	UTRonly	0.9026072
ENST00000447368.2.uORF_ACG.1	25.72857397	ACG	chr3	-	33481416	33467231	UBP1	ENST00000283629.3.uORF_ACG.2,ENST00000283628.5.uORF_ACG.3	CDSpartial	0.0002897677
ENST00000460006.1.uORF_CTG.3	25.72816784	CTG	chr20	+	5107517	5107597	CDS2	-	UTRonly	0.000877577
ENST00000357037.5.uORF_GTG.1	25.72765432	GTG	chr17	-	40575432	40575118	PTRF	-	UTRonly	0.0002897677
ENST00000266077.2.uORF_CTG.2	25.72707727	CTG	chr20	+	62371237	62371371	SLC2A4RG	-	CDSpartial	0.000877577
ENST00000332556.4.uORF_CTG.2	25.72602358	CTG	chr13	+	113951622	113960838	LAMP1	-	CDSpartial	0.000877577
ENST00000265354.4.uORF_CTG.5	25.72495544	CTG	chr6	+	43139339	43139461	SRF	-	CDSpartial	0.0003586323
ENST00000396401.3.uORF_CTG.4	25.72442573	CTG	chr8	-	54934915	54934808	TCEA1	ENST00000521604.2.uORF_CTG.4	UTRonly	0.0003586323
ENST00000078429.4.uORF_GTG.2	25.72265645	GTG	chr19	+	3094535	3094690	GNA11	-	CDSpartial	0.5749201
ENST00000265062.3.uORF_TTG.1	25.72165158	TTG	chr3	+	128445030	128514221	RAB7A	-	CDSpartial	0.0003586323
ENST00000369799.5.uORF_CTG.4	25.72136163	CTG	chr1	+	110527455	110527688	AHCYL1	-	CDSpartial	0.000877577
ENST00000267202.2.uORF_CTG.7	25.72069633	CTG	chr12	-	123380717	123380679	VPS37B	-	UTRonly	0.001982208
ENST00000258955.2.uORF_CTG.4	25.72050368	CTG	chr17	+	48556232	48557083	RSAD1	-	CDSpartial	0.000877577
ENST00000295006.5.uORF_CTG.3	25.72030009	CTG	chr1	+	223900172	223900213	CAPN2	-	UTRonly	0.9026072
ENST00000375549.3.uORF_TTG.1	25.719912	TTG	chr11	+	111957578	111957610	SDHD	-	UTRonly	0.0008105829
ENST00000335154.5.uORF_CTG.1	25.71849634	CTG	chr12	-	50101161	50100979	FMNL3	ENST00000293590.5.uORF_CTG.1,ENST00000352151.5.uORF_CTG.1	UTRonly	0.000877577
ENST00000250405.5.uORF_CTG.3	25.71848898	CTG	chr14	+	23776097	23777038	BCL2L2	ENST00000553781.1.uORF_CTG.2,ENST00000556100.1.uORF_CTG.2	CDSpartial	0.000877577
ENST00000272233.4.uORF_ACG.2	25.71804197	ACG	chr2	+	20647020	20647154	RHOB	-	UTRonly	0.0002897677
ENST00000291574.4.uORF_ATG.1	25.71798935	ATG	chr21	+	45432336	45432362	TRAPPC10	ENST00000380221.3.uORF_ATG.1,ENST00000422875.1.uORF_ATG.1	UTRonly	0.001982208
ENST00000528838.1.uORF_TTG.1	25.71685031	TTG	chr8	+	145515288	145515497	HSF1	-	CDSpartial	0.000877577
ENST00000302418.4.uORF_GTG.4	25.71448935	GTG	chr10	-	32345105	32344947	KIF5B	-	UTRonly	0.0001183759
ENST00000361357.3.uORF_CTG.2	25.71437081	CTG	chr17	+	61699833	61700096	MAP3K3	ENST00000361733.3.uORF_CTG.2,ENST00000584573.1.uORF_CTG.3	UTRonly	0.000877577
ENST00000304858.2.uORF_ATC.1	25.71407835	ATC	chr5	+	132387698	132387751	HSPA4	-	UTRonly	0.0001032811
ENST00000256545.4.uORF_CTG.1	25.71375483	CTG	chr15	-	34394086	34394057	EMC7	-	UTRonly	0.001982208
ENST00000377012.4.uORF_ACG.1	25.71283643	ACG	chr6	-	29595756	29595610	GABBR1	ENST00000355973.3.uORF_ACG.1	UTRonly	0.0003586323
ENST00000323116.5.uORF_GTG.1	25.71074341	GTG	chr3	+	182511302	182511367	ATP11B	ENST00000493826.1.uORF_GTG.1	UTRonly	0.5749201
ENST00000264896.2.uORF_GTG.1	25.71040665	GTG	chr4	-	77134882	77134709	SCARB2	-	UTRonly	0.0002897677
ENST00000323848.9.uORF_ACG.4	25.71005831	ACG	chr1	+	24969710	24969790	SRRM1	-	UTRonly	0.5749201
ENST00000296490.3.uORF_GTG.3	25.70949836	GTG	chr3	-	52312591	52312487	WDR82	-	UTRonly	0.0001183759
ENST00000250894.4.uORF_CTG.5	25.70938335	CTG	chr16	+	1756271	1756630	MAPK8IP3	ENST00000356010.5.uORF_CTG.5	CDSpartial	0.000877577
ENST00000369682.3.uORF_TTG.1	25.70761217	TTG	chrX	+	153686654	153688687	PLXNA3	-	CDSpartial	0.000877577
ENST00000379888.4.uORF_CTG.2	25.70743966	CTG	chr10	+	6131032	6139050	RBM17	-	CDSpartial	0.0003586323
ENST00000315215.7.uORF_CTG.5	25.70703888	CTG	chr8	+	37654569	37654703	GPR124	-	UTRonly	0.000877577
ENST00000292599.3.uORF_GTG.2	25.70653821	GTG	chr5	+	179160017	179160400	MAML1	-	CDSpartial	0.5749201
ENST00000318663.4.uORF_ATG.1	25.70637299	ATG	chr16	+	30960519	30960581	ORAI3	ENST00000562699.1.uORF_ATG.1,ENST00000566237.1.uORF_ATG.1,ENST00000563161.1.uORF_ATG.1	UTRonly	0.000877577
ENST00000373731.2.uORF_ACG.2	25.70438787	ACG	chr6	+	36410669	36410728	KCTD20	-	UTRonly	0.0002897677
ENST00000370558.4.uORF_ACG.5	25.70335092	ACG	chr1	+	87170483	87170551	SH3GLB1	ENST00000535010.1.uORF_ACG.4	UTRonly	0.5749201
ENST00000400137.4.uORF_TTG.1	25.70271597	TTG	chr20	-	1373694	1356238	FKBP1A	-	CDSpartial	0.000877577
ENST00000347512.3.uORF_CTG.1	25.70253604	CTG	chr19	+	5690251	5690268	RPL36	ENST00000577222.1.uORF_CTG.13	UTRonly	0.9026072
ENST00000431232.2.uORF_ACG.2	25.70236552	ACG	chr16	-	431857	431843	TMEM8A	-	UTRonly	0.0002897677
ENST00000240185.3.uORF_TTG.1	25.70216847	TTG	chr1	+	11072714	11072797	TARDBP	ENST00000476201.1.uORF_TTG.1	UTRonly	0.8038648
ENST00000354300.3.uORF_ACG.1	25.70211728	ACG	chr12	-	111021125	111021036	PPTC7	-	UTRonly	0.6260343
ENST00000304858.2.uORF_CTG.8	25.70062029	CTG	chr5	+	132387894	132388025	HSPA4	-	CDSpartial	0.000877577
ENST00000261712.3.uORF_CTG.4	25.69998345	CTG	chr17	+	30771432	30773965	PSMD11	ENST00000578213.1.uORF_CTG.1	CDSpartial	0.000877577
ENST00000234800.6.uORF_ATG.2	25.69909474	ATG	chr1	-	1623919	1608189	SLC35E2B	-	UTRonly	0.000877577
ENST00000315872.6.uORF_CTG.13	25.69795207	CTG	chr2	-	11484303	11484259	ROCK2	-	CDSpartial	0.9026072
ENST00000273968.4.uORF_CTG.7	25.6966794	CTG	chr4	-	89444861	89444775	PYURF	-	CDSpartial	0.8038648
ENST00000330537.6.uORF_GTG.1	25.69634281	GTG	chr16	-	18573525	18573445	NOMO2	-	UTRonly	0.3558477
ENST00000272438.4.uORF_GTG.1	25.69587771	GTG	chr2	-	71221963	71219076	TEX261	ENST00000606025.1.uORF_GTG.4	CDSpartial	0.0002897677
ENST00000415912.2.uORF_CTG.3	25.69553905	CTG	chr1	-	21671951	21616649	ECE1	-	CDSpartial	0.0003129108
ENST00000323848.9.uORF_CTG.4	25.69508145	CTG	chr1	+	24969664	24972497	SRRM1	-	CDSpartial	0.0003129108
ENST00000331134.6.uORF_CTG.2	25.69419893	CTG	chr17	-	79604108	79596828	NPLOC4	-	CDSpartial	0.000877577
ENST00000360001.6.uORF_ATC.1	25.69415773	ATC	chr1	-	1167343	1167317	SDF4	ENST00000545427.1.uORF_ATC.1,ENST00000465727.1.uORF_ATC.1,ENST00000263741.7.uORF_ATC.1	UTRonly	0.0001032811
ENST00000262144.6.uORF_GTG.1	25.69317897	GTG	chr16	-	75019021	75018869	WDR59	-	CDSpartial	0.0003129108
ENST00000313143.3.uORF_CTG.4	25.6929667	CTG	chr3	+	183873332	183873481	DVL3	-	CDSpartial	0.000877577
ENST00000228506.3.uORF_CTG.4	25.69200515	CTG	chr12	+	121124764	121124865	MLEC	-	UTRonly	0.0003586323
ENST00000407315.1.uORF_CTG.4	25.69070435	CTG	chr2	-	242576686	242576471	THAP4	-	UTRonly	0.000877577
ENST00000378852.3.uORF_GTG.2	25.69012235	GTG	chr11	+	43333586	43333690	API5	ENST00000420461.2.uORF_GTG.2,ENST00000531273.1.uORF_GTG.4,ENST00000455725.2.uORF_GTG.4,ENST00000534695.1.uORF_GTG.4	CDSpartial	0.0001183759
ENST00000355653.3.uORF_ATC.2	25.68930626	ATC	chr17	-	41174373	41174053	VAT1	-	CDSpartial	0.0002897677
ENST00000263645.5.uORF_TTG.1	25.68762122	TTG	chr11	+	2398692	2411688	CD81	-	CDSpartial	0.000877577
ENST00000342505.4.uORF_CTG.5	25.68646724	CTG	chr1	-	65432096	65432085	JAK1	-	UTRonly	0.9026072
ENST00000262144.6.uORF_CTG.2	25.68623038	CTG	chr16	-	75019004	75018879	WDR59	-	CDSpartial	0.000877577
ENST00000291041.5.uORF_CTG.3	25.68543287	CTG	chr16	+	67942615	67942653	PSKH1	-	CDSpartial	0.001982208
ENST00000378251.1.uORF_CTG.2	25.68493397	CTG	chr1	-	3713050	3712991	LRRC47	-	CDSpartial	0.000877577
ENST00000373795.4.uORF_ACG.2	25.68477666	ACG	chr1	-	29508400	29508197	SRSF4	ENST00000546138.1.uORF_ACG.1,ENST00000605204.1.uORF_ACG.1	CDSpartial	0.0002897677
ENST00000342192.4.uORF_ATG.1	25.68434555	ATG	chr22	+	21921999	21922055	UBE2L3	-	CDSpartial	0.000877577
ENST00000355653.3.uORF_ACG.1	25.68430479	ACG	chr17	-	41174406	41174053	VAT1	-	CDSpartial	0.0002897677
ENST00000398409.1.uORF_CTG.1	25.6835666	CTG	chr20	-	23619086	23618506	CST3	-	UTRonly	0.0008105829
ENST00000221566.2.uORF_CTG.1	25.68329213	CTG	chr19	-	2783358	2769017	SGTA	-	CDSpartial	0.000877577
ENST00000262803.5.uORF_CTG.3	25.68306432	CTG	chr19	+	18942793	18943143	UPF1	-	CDSpartial	0.000877577
ENST00000380516.2.uORF_CTG.1	25.68132402	CTG	chr15	-	59225838	59225674	SLTM	-	CDSpartial	0.000127832
ENST00000265070.6.uORF_ATT.1	25.68036868	ATT	chr5	-	32174423	32143964	GOLPH3	-	CDSpartial	0.0002897677
ENST00000368457.2.uORF_ATC.1	25.68019328	ATC	chr1	-	154934090	154934070	PYGO2	-	UTRonly	0.0001032811
ENST00000265062.3.uORF_CTG.2	25.67988688	CTG	chr3	+	128445043	128514207	RAB7A	ENST00000482525.1.uORF_CTG.1	UTRonly	0.000877577
ENST00000262384.3.uORF_CTG.4	25.67828973	CTG	chr16	-	48644028	48643966	N4BP1	-	UTRonly	0.8038648
ENST00000394580.2.uORF_ATG.1	25.67805479	ATG	chr19	+	5690409	5690435	RPL36	-	UTRonly	0.001982208
ENST00000312397.5.uORF_CTG.1	25.67660391	CTG	chr11	+	65729173	65729394	SART1	-	CDSpartial	0.000877577
ENST00000246548.4.uORF_GTG.1	25.67440998	GTG	chr19	+	34919324	34921481	UBA2	-	CDSpartial	0.0002897677
ENST00000322357.4.uORF_TTG.2	25.6733563	TTG	chr19	-	4066857	4054914	ZBTB7A	-	CDSpartial	0.0002897677
ENST00000307826.4.uORF_CTG.3	25.67284688	CTG	chr5	-	180229749	180220051	MGAT1	-	UTRonly	0.0003586323
ENST00000320876.6.uORF_GTG.4	25.67274188	GTG	chr18	+	2655840	2655887	SMCHD1	-	UTRonly	0.0002897677
ENST00000332556.4.uORF_ACG.1	25.66967259	ACG	chr13	+	113951628	113960838	LAMP1	-	CDSpartial	0.0002897677
ENST00000249064.4.uORF_ATG.1	25.66937594	ATG	chr22	+	29168675	29168947	CCDC117	-	CDSpartial	0.000877577
ENST00000315215.7.uORF_CTG.1	25.66837816	CTG	chr8	+	37654528	37654572	GPR124	-	UTRonly	0.001982208
ENST00000199389.6.uORF_CTG.5	25.66820907	CTG	chr7	-	6098754	6098599	EIF2AK1	ENST00000536084.1.uORF_CTG.3,ENST00000431744.1.uORF_CTG.3,ENST00000446699.1.uORF_CTG.1	CDSpartial	0.000877577
ENST00000337288.5.uORF_TTG.2	25.66788006	TTG	chr2	-	96874213	96873947	STARD7	-	CDSpartial	0.8038648
ENST00000237853.4.uORF_GTG.6	25.66773973	GTG	chr5	-	95297582	95297547	ELL2	-	UTRonly	0.0001032811
ENST00000460006.1.uORF_GTG.6	25.66771042	GTG	chr20	+	5107560	5107742	CDS2	-	CDSpartial	0.0002897677
ENST00000263102.6.uORF_CTG.3	25.6674943	CTG	chr10	-	61666375	61612447	CCDC6	-	CDSpartial	0.0002897677
ENST00000262144.6.uORF_ACG.1	25.66700831	ACG	chr16	-	75019028	75018879	WDR59	-	CDSpartial	0.0002897677
ENST00000373204.4.uORF_TTG.1	25.66668543	TTG	chr1	+	36348905	36354133	AGO1	-	CDSpartial	0.000877577
ENST00000229794.4.uORF_TTG.4	25.66564435	TTG	chr6	+	35995690	35995719	MAPK14	ENST00000229795.3.uORF_TTG.5	UTRonly	0.001982208
ENST00000366923.3.uORF_ATG.1	25.66477295	ATG	chr1	-	220219902	220219756	EPRS	-	UTRonly	0.000877577
ENST00000265990.6.uORF_CTG.10	25.66465996	CTG	chr10	+	93683785	93683799	BTAF1	-	UTRonly	0.001982208
ENST00000360001.6.uORF_CTG.4	25.66419485	CTG	chr1	-	1164318	1164010	SDF4	ENST00000545427.1.uORF_CTG.4,ENST00000465727.1.uORF_CTG.4,ENST00000263741.7.uORF_CTG.4	CDSpartial	0.000877577
ENST00000307145.3.uORF_CTG.4	25.6641666	CTG	chr15	+	31619160	31619582	KLF13	-	CDSpartial	0.0002897677
ENST00000261461.2.uORF_TTG.1	25.66231162	TTG	chr1	+	212458930	212459277	PPP2R5A	-	UTRonly	0.000877577
ENST00000262225.3.uORF_GTG.2	25.66217555	GTG	chr12	+	124069140	124069190	TMED2	ENST00000438031.2.uORF_GTG.2	CDSpartial	0.5749201
ENST00000253003.2.uORF_GTG.2	25.66116242	GTG	chr20	+	60878091	60878749	ADRM1	-	CDSpartial	0.0001183759
ENST00000375050.4.uORF_GTG.3	25.65925464	GTG	chr6	-	32157839	32157747	PBX2	-	UTRonly	0.0001183759
ENST00000336615.4.uORF_CTG.1	25.65913964	CTG	chr11	+	818935	821631	PNPLA2	-	CDSpartial	0.000877577
ENST00000265343.5.uORF_ATG.3	25.65885607	ATG	chr5	-	132298982	132298968	AFF4	ENST00000378595.3.uORF_ATG.3	UTRonly	0.001982208
ENST00000253024.5.uORF_GTG.4	25.65597104	GTG	chr19	+	59055874	59056401	TRIM28	ENST00000341753.6.uORF_GTG.4	CDSpartial	0.5749201
ENST00000337288.5.uORF_CTG.18	25.65557133	CTG	chr2	-	96874249	96873947	STARD7	-	CDSpartial	0.8038648
ENST00000306917.4.uORF_ATG.2	25.65477592	ATG	chr15	+	68570650	68570841	FEM1B	-	CDSpartial	0.000877577
ENST00000566866.1.uORF_TTG.4	25.6543014	TTG	chr16	+	28722963	28722989	EIF3C	-	UTRonly	0.001982208
ENST00000286091.4.uORF_ACG.1	25.65157458	ACG	chr7	-	148725627	148725526	PDIA4	-	UTRonly	0.0002897677
ENST00000320805.4.uORF_GTG.4	25.65156171	GTG	chr16	+	28962326	28962376	NFATC2IP	-	CDSpartial	0.0002897677
ENST00000338435.4.uORF_CTG.3	25.65035445	CTG	chr2	+	191745707	191745814	GLS	ENST00000320717.3.uORF_CTG.3	CDSpartial	0.000877577
ENST00000307145.3.uORF_ACG.2	25.6491873	ACG	chr15	+	31619163	31619582	KLF13	-	CDSpartial	0.0002897677
ENST00000341259.2.uORF_ATT.1	25.64860415	ATT	chr12	+	111843907	111856041	SH2B3	-	CDSpartial	0.0002897677
ENST00000326974.4.uORF_GTG.1	25.6483855	GTG	chr6	+	42981985	42984976	KLHDC3	-	CDSpartial	0.0001032811
ENST00000262646.7.uORF_TTG.1	25.64638116	TTG	chr8	+	61429547	61471420	RAB2A	-	CDSpartial	0.000877577
ENST00000566866.1.uORF_TTG.3	25.64537528	TTG	chr16	+	28722929	28722958	EIF3C	-	UTRonly	0.001982208
ENST00000265990.6.uORF_CTG.9	25.64484229	CTG	chr10	+	93683766	93695418	BTAF1	-	CDSpartial	0.000877577
ENST00000425280.1.uORF_ACG.1	25.64436013	ACG	chr10	-	103880183	103880037	LDB1	-	UTRonly	0.5749201
ENST00000396401.3.uORF_GTG.1	25.64390968	GTG	chr8	-	54934899	54934822	TCEA1	ENST00000521604.2.uORF_GTG.3	UTRonly	0.0002897677
ENST00000400000.2.uORF_TTG.1	25.64354474	TTG	chr18	+	9914054	9931824	VAPA	-	CDSpartial	0.000877577
ENST00000311806.3.uORF_CTG.1	25.64306135	CTG	chr3	+	38207043	38207210	OXSR1	ENST00000446845.1.uORF_CTG.1	UTRonly	0.000877577
ENST00000318560.5.uORF_CTG.2	25.64252692	CTG	chr9	+	133710549	133710716	ABL1	-	UTRonly	0.8038648
ENST00000605930.1.uORF_TTG.1	25.64229907	TTG	chr6	+	33589325	33589342	ITPR3	ENST00000374316.5.uORF_TTG.10	UTRonly	0.001982208
ENST00000230461.6.uORF_GTG.4	25.64180679	GTG	chr6	-	75994481	75994338	TMEM30A	ENST00000475111.2.uORF_GTG.4	CDSpartial	0.5749201
ENST00000401878.3.uORF_CTG.4	25.6416552	CTG	chr7	+	155437457	155437549	RBM33	ENST00000392759.3.uORF_CTG.4,ENST00000287912.3.uORF_CTG.8	UTRonly	0.000877577
ENST00000301764.7.uORF_CTG.2	25.64157473	CTG	chr11	-	61100810	61100613	DDB1	-	UTRonly	0.000877577
ENST00000217131.5.uORF_ATC.2	25.64124729	ATC	chr20	-	57582236	57572689	CTSZ	-	CDSpartial	0.000877577
ENST00000262384.3.uORF_GTG.1	25.64003555	GTG	chr16	-	48644051	48644025	N4BP1	-	UTRonly	0.5749201
ENST00000252542.4.uORF_ATG.1	25.63972373	ATG	chr19	-	5622966	5622775	SAFB2	-	UTRonly	0.8038648
ENST00000381125.4.uORF_GTG.1	25.6392075	GTG	chr10	+	3109762	3109878	PFKP	-	CDSpartial	0.0002897677
ENST00000355072.5.uORF_CTG.5	25.63880738	CTG	chr4	+	3076528	3076797	HTT	-	CDSpartial	0.8038648
ENST00000337190.2.uORF_ATT.3	25.63801504	ATT	chr4	-	2263904	2263854	MXD4	-	UTRonly	0.0001032811
ENST00000314940.4.uORF_CTG.1	25.63624324	CTG	chr5	-	137089852	137089733	HNRNPA0	-	CDSpartial	0.000877577
ENST00000304858.2.uORF_CTG.4	25.63611057	CTG	chr5	+	132387748	132387873	HSPA4	-	UTRonly	0.000877577
ENST00000381962.3.uORF_CTG.1	25.63595958	CTG	chr20	-	634008	633691	SRXN1	-	CDSpartial	0.000877577
ENST00000254190.3.uORF_CTG.6	25.63490072	CTG	chr15	-	101791714	101791559	CHSY1	-	CDSpartial	0.8038648
ENST00000400000.2.uORF_TTG.2	25.63428238	TTG	chr18	+	9914063	9931824	VAPA	ENST00000340541.4.uORF_TTG.1	CDSpartial	0.000877577
ENST00000273221.4.uORF_GTG.3	25.63341066	GTG	chr3	-	13009075	13008893	IQSEC1	-	CDSpartial	0.0002897677
ENST00000170168.4.uORF_CTG.1	25.63297858	CTG	chr19	-	1848404	1828310	REXO1	-	CDSpartial	0.000877577
ENST00000262646.7.uORF_CTG.7	25.63034005	CTG	chr8	+	61429669	61429686	RAB2A	ENST00000531289.1.uORF_CTG.6	UTRonly	0.001982208
ENST00000566866.1.uORF_TTG.2	25.62794865	TTG	chr16	+	28722912	28722989	EIF3C	-	UTRonly	0.000877577
ENST00000330398.4.uORF_ATT.1	25.62779062	ATT	chr16	+	2563948	2563974	ATP6V0C	-	UTRonly	0.0001032811
ENST00000320717.3.uORF_ATC.4	25.62518468	ATC	chr2	+	191745772	191745786	GLS	ENST00000338435.4.uORF_ATC.4	UTRonly	0.0001032811
ENST00000373204.4.uORF_CTG.4	25.62449841	CTG	chr1	+	36348845	36354133	AGO1	-	CDSpartial	0.000877577
ENST00000356205.4.uORF_ATG.1	25.62419515	ATG	chr1	-	153936041	153936012	SLC39A1	-	UTRonly	0.001982208
ENST00000520539.1.uORF_ATG.1	25.62356924	ATG	chr8	-	103424918	103424895	UBR5	ENST00000521922.1.uORF_ATG.1	UTRonly	0.9026072
ENST00000375344.3.uORF_TTG.1	25.62226964	TTG	chr9	+	97136881	97137105	HIATL1	-	CDSpartial	0.0003129108
ENST00000263645.5.uORF_CTG.1	25.62083923	CTG	chr11	+	2398593	2411688	CD81	-	CDSpartial	0.000877577
ENST00000376573.4.uORF_ATG.1	25.61933177	ATG	chr10	-	23003342	23003313	PIP4K2A	-	UTRonly	0.001982208
ENST00000299299.3.uORF_ATG.2	25.61922938	ATG	chr10	-	72648463	72648395	PCBD1	-	UTRonly	0.0003586323
ENST00000425389.2.uORF_GTG.3	25.61884041	GTG	chr7	+	150068299	150068445	REPIN1	-	CDSpartial	0.0002897677
ENST00000269143.3.uORF_ACG.1	25.6184294	ACG	chr18	-	12377277	12370919	AFG3L2	-	CDSpartial	0.0001183759
ENST00000263354.3.uORF_ACG.3	25.61706987	ACG	chr19	-	48018428	48018249	NAPA	-	UTRonly	0.0002897677
ENST00000264993.3.uORF_CTG.3	25.61695428	CTG	chr3	+	133292771	133292896	CDV3	-	CDSpartial	0.000877577
ENST00000285243.6.uORF_CTG.4	25.616732	CTG	chr17	-	48785077	48785012	ANKRD40	-	CDSpartial	0.000877577
ENST00000000233.5.uORF_GTG.2	25.61595603	GTG	chr7	+	127228525	127229566	ARF5	ENST00000415666.1.uORF_GTG.1	CDSpartial	0.0002897677
ENST00000546138.1.uORF_TTG.1	25.61568366	TTG	chr1	-	29508358	29508197	SRSF4	ENST00000373795.4.uORF_TTG.1,ENST00000605204.1.uORF_TTG.1	CDSpartial	0.000877577
ENST00000373795.4.uORF_CTG.5	25.61517546	CTG	chr1	-	29508278	29508237	SRSF4	ENST00000605204.1.uORF_CTG.4,ENST00000546138.1.uORF_CTG.4	CDSpartial	0.001982208
ENST00000281928.3.uORF_CTG.1	25.61412533	CTG	chr12	-	116715121	116714933	MED13L	-	CDSpartial	0.000877577
ENST00000327134.3.uORF_TTG.1	25.61401916	TTG	chr3	+	196466745	196466987	PAK2	-	UTRonly	0.000877577
ENST00000267339.2.uORF_ACG.1	25.61396258	ACG	chr13	-	111567390	111567373	ANKRD10	ENST00000375758.5.uORF_ACG.1	UTRonly	0.0002897677
ENST00000333082.3.uORF_CTG.2	25.61272485	CTG	chr20	+	1093941	1093949	PSMF1	ENST00000381898.4.uORF_CTG.2,ENST00000381899.4.uORF_CTG.2	UTRonly	0.2534805
ENST00000369682.3.uORF_ACG.1	25.6110272	ACG	chrX	+	153686687	153688687	PLXNA3	-	CDSpartial	0.0002897677
ENST00000265678.4.uORF_ATG.2	25.61038093	ATG	chr6	-	167040563	167040498	RPS6KA2	ENST00000366863.2.uORF_ATG.2	CDSpartial	0.001982208
ENST00000269143.3.uORF_CTG.6	25.60977695	CTG	chr18	-	12377121	12370919	AFG3L2	-	CDSpartial	0.000127832
ENST00000320876.6.uORF_ATC.2	25.60960145	ATC	chr18	+	2655903	2656124	SMCHD1	ENST00000261598.8.uORF_ATC.2	CDSpartial	0.0002897677
ENST00000304992.6.uORF_CTG.3	25.60890107	CTG	chr17	-	1588111	1588085	PRPF8	ENST00000572621.1.uORF_CTG.2	UTRonly	0.0008105829
ENST00000481195.1.uORF_GTG.2	25.60874233	GTG	chr5	-	133561694	133561617	PPP2CA	ENST00000519718.1.uORF_GTG.1	UTRonly	0.0002897677
ENST00000338639.5.uORF_CTG.2	25.60838014	CTG	chr1	+	8021764	8021799	PARK7	-	UTRonly	0.001982208
ENST00000544079.1.uORF_ATT.1	25.60702761	ATT	chr2	-	62115715	62112198	CCT4	ENST00000394440.3.uORF_ATT.1	CDSpartial	0.0001032811
ENST00000264993.3.uORF_TTG.1	25.60637334	TTG	chr3	+	133292603	133292896	CDV3	-	CDSpartial	0.000877577
ENST00000348165.5.uORF_GTG.1	25.60592454	GTG	chr7	+	156931671	156931739	UBE3C	-	UTRonly	0.0002897677
ENST00000323456.5.uORF_ACG.1	25.60494212	ACG	chr17	-	56595227	56590236	MTMR4	-	CDSpartial	0.0001183759
ENST00000262803.5.uORF_CTG.6	25.60463865	CTG	chr19	+	18942874	18943143	UPF1	ENST00000599848.1.uORF_CTG.3	CDSpartial	0.000877577
ENST00000219204.3.uORF_CTG.2	25.60460563	CTG	chr16	+	57279142	57279159	ARL2BP	-	UTRonly	0.001982208
ENST00000228918.4.uORF_TTG.1	25.60448731	TTG	chr12	+	6493267	6493410	LTBR	-	UTRonly	0.000877577
ENST00000481195.1.uORF_CTG.1	25.603949	CTG	chr5	-	133561806	133561501	PPP2CA	-	CDSpartial	0.000877577
ENST00000265990.6.uORF_ACG.1	25.60114305	ACG	chr10	+	93683541	93695418	BTAF1	-	CDSpartial	0.0002897677
ENST00000340990.5.uORF_GTG.2	25.60063482	GTG	chr1	-	202927450	202927355	ADIPOR1	-	UTRonly	0.000877577
ENST00000314616.6.uORF_ATG.1	25.59951151	ATG	chr17	+	26989176	26989214	SUPT6H	-	UTRonly	0.0008105829
ENST00000380629.2.uORF_GTG.1	25.59927707	GTG	chr8	+	26240490	26240522	BNIP3L	-	UTRonly	0.0002897677
ENST00000275034.4.uORF_CTG.1	25.59925698	CTG	chr6	-	79787874	79787800	PHIP	-	UTRonly	0.0003129108
ENST00000404933.2.uORF_CTG.2	25.5965009	CTG	chrX	+	21958831	21958875	SMS	-	UTRonly	0.9026072
ENST00000343882.6.uORF_ACG.2	25.59638676	ACG	chr6	+	108882332	108882580	FOXO3	ENST00000406360.1.uORF_ACG.3	CDSpartial	0.0001183759
ENST00000251343.5.uORF_CTG.1	25.595303	CTG	chr14	+	24898518	24900054	KHNYN	-	CDSpartial	0.000877577
ENST00000348165.5.uORF_GTG.3	25.59515305	GTG	chr7	+	156931732	156961800	UBE3C	-	CDSpartial	0.0001183759
ENST00000375759.3.uORF_ACG.2	25.59406808	ACG	chr1	+	16174445	16199358	SPEN	-	CDSpartial	0.0002897677
ENST00000359285.5.uORF_ACG.2	25.59387415	ACG	chr16	+	28875153	28877419	SH2B1	-	CDSpartial	0.000877577
ENST00000304858.2.uORF_CTG.1	25.59368813	CTG	chr5	+	132387665	132387751	HSPA4	-	UTRonly	0.0003129108
ENST00000301785.5.uORF_ACG.1	25.59249044	ACG	chr11	-	62494821	62494357	HNRNPUL2	ENST00000403734.2.uORF_ACG.1	CDSpartial	0.0002897677
ENST00000054950.3.uORF_CTG.1	25.59177232	CTG	chr11	+	32112472	32112894	RCN1	-	CDSpartial	0.0002897677
ENST00000322428.5.uORF_GTG.2	25.5911848	GTG	chr8	+	145159510	145159650	MAF1	ENST00000534585.1.uORF_GTG.2	UTRonly	0.000877577
ENST00000375549.3.uORF_GTG.3	25.59105243	GTG	chr11	+	111957567	111957653	SDHD	-	CDSpartial	0.0002897677
ENST00000471696.1.uORF_GTG.1	25.59094548	GTG	chr3	+	150321132	150340181	SELT	-	CDSpartial	0.0008105829
ENST00000337190.2.uORF_GTG.1	25.58980527	GTG	chr4	-	2263873	2263862	MXD4	-	UTRonly	0.0001032811
ENST00000001008.4.uORF_GTG.2	25.58958362	GTG	chr12	+	2904166	2904234	FKBP4	-	UTRonly	0.0001183759
ENST00000412770.2.uORF_CTG.3	25.58880611	CTG	chr19	-	55770251	55758405	PPP6R1	-	CDSpartial	0.0002897677
ENST00000261427.5.uORF_ATG.1	25.58872761	ATG	chr4	+	39699687	39699821	UBE2K	-	UTRonly	0.000877577
ENST00000265070.6.uORF_GTG.2	25.58855206	GTG	chr5	-	32174382	32174302	GOLPH3	ENST00000503610.1.uORF_GTG.1	UTRonly	0.0002897677
ENST00000306917.4.uORF_ACG.7	25.58782011	ACG	chr15	+	68570635	68570649	FEM1B	-	UTRonly	0.0002897677
ENST00000358015.3.uORF_ACG.2	25.58686923	ACG	chr9	+	110045677	110045775	RAD23B	-	UTRonly	0.000877577
ENST00000370025.4.uORF_TTG.3	25.58378956	TTG	chr1	+	109235048	109235128	PRPF38B	ENST00000370022.5.uORF_TTG.3,ENST00000370021.1.uORF_TTG.2	UTRonly	0.001982208
ENST00000355091.4.uORF_CTG.3	25.58183077	CTG	chr8	+	145137569	145137589	GPAA1	ENST00000525087.1.uORF_CTG.3,ENST00000530633.1.uORF_CTG.2,ENST00000529503.1.uORF_CTG.3	UTRonly	0.001982208
ENST00000321867.4.uORF_ATC.1	25.57937761	ATC	chr12	+	132379281	132379490	ULK1	-	UTRonly	0.0003129108
ENST00000397564.2.uORF_ACG.2	25.57884797	ACG	chr12	+	118814430	118814579	SUDS3	ENST00000543473.1.uORF_ACG.4	CDSpartial	0.0002897677
ENST00000170168.4.uORF_ACG.1	25.57807207	ACG	chr19	-	1848364	1848323	REXO1	-	CDSpartial	0.0002897677
ENST00000373001.3.uORF_CTG.4	25.577812	CTG	chr1	-	39325388	39325146	RRAGC	-	CDSpartial	0.000877577
ENST00000263674.3.uORF_TTG.1	25.57775814	TTG	chr11	+	73019353	73019613	ARHGEF17	-	UTRonly	0.000877577
ENST00000351677.2.uORF_ATG.1	25.57723415	ATG	chr12	+	112856848	112856853	PTPN11	ENST00000392597.1.uORF_ATG.1	UTRonly	7.276304e-05
ENST00000598742.1.uORF_CTG.3	25.57661391	CTG	chr19	+	42364334	42364863	RPS19	ENST00000601492.1.uORF_CTG.1	CDSpartial	0.9026072
ENST00000337190.2.uORF_ATT.1	25.57640275	ATT	chr4	-	2263993	2263862	MXD4	-	UTRonly	0.0001032811
ENST00000351677.2.uORF_CTG.3	25.57639532	CTG	chr12	+	112856783	112884142	PTPN11	ENST00000392597.1.uORF_CTG.3	CDSpartial	0.0003586323
ENST00000369983.3.uORF_CTG.8	25.57610618	CTG	chr10	+	104005476	104005511	GBF1	-	UTRonly	0.001982208
ENST00000376387.4.uORF_CTG.2	25.57590304	CTG	chr13	+	100153700	100153864	TM9SF2	-	CDSpartial	0.0003129108
ENST00000330899.4.uORF_ACG.1	25.5727121	ACG	chr9	+	33025225	33025296	DNAJA1	-	UTRonly	0.0001183759
ENST00000321867.4.uORF_TTG.4	25.57261685	TTG	chr12	+	132379503	132379610	ULK1	-	CDSpartial	0.8038648
ENST00000216479.3.uORF_CTG.2	25.57215258	CTG	chr14	+	77924462	77924524	AHSA1	ENST00000555517.1.uORF_CTG.2,ENST00000535854.2.uORF_CTG.2	UTRonly	0.8038648
ENST00000263754.4.uORF_GTG.6	25.57178562	GTG	chr3	+	20081841	20081936	KAT2B	-	UTRonly	0.0002897677
ENST00000315872.6.uORF_GTG.4	25.57175791	GTG	chr2	-	11484363	11484322	ROCK2	-	UTRonly	0.0002897677
ENST00000332687.6.uORF_ACG.1	25.57071835	ACG	chrX	-	73834402	73834337	RLIM	ENST00000349225.2.uORF_ACG.1	UTRonly	0.0002897677
ENST00000544079.1.uORF_GTG.2	25.56986639	GTG	chr2	-	62115731	62107499	CCT4	-	CDSpartial	0.000127832
ENST00000291565.4.uORF_CTG.3	25.56957689	CTG	chr21	+	45139030	45153977	PDXK	ENST00000468090.1.uORF_CTG.3,ENST00000398081.1.uORF_CTG.3	CDSpartial	0.000877577
ENST00000276390.2.uORF_CTG.2	25.56793732	CTG	chr8	+	20054890	20062049	ATP6V1B2	-	CDSpartial	0.0003129108
ENST00000345496.2.uORF_CTG.3	25.56657266	CTG	chr21	-	46221762	46221697	UBE2G2	-	UTRonly	0.000877577
ENST00000246024.2.uORF_TTG.3	25.56551484	TTG	chr20	-	8000348	7990927	TMX4	ENST00000527925.1.uORF_TTG.3	CDSpartial	0.000877577
ENST00000228872.4.uORF_ACG.1	25.56465978	ACG	chr12	+	12870118	12870207	CDKN1B	-	UTRonly	0.0002897677
ENST00000350498.3.uORF_ACG.3	25.56364521	ACG	chr7	-	99006374	99006312	PDAP1	-	UTRonly	0.0001183759
ENST00000389467.3.uORF_GTG.4	25.56326013	GTG	chr16	-	18937655	18937284	SMG1	ENST00000446231.2.uORF_GTG.6	CDSpartial	0.0002897677
ENST00000460006.1.uORF_GTG.5	25.56253926	GTG	chr20	+	5107547	5107597	CDS2	-	UTRonly	0.0002897677
ENST00000254190.3.uORF_ACG.1	25.56204597	ACG	chr15	-	101792091	101791711	CHSY1	-	UTRonly	0.5749201
ENST00000317506.3.uORF_ATC.1	25.56122065	ATC	chr16	-	67840492	67840454	RANBP10	-	UTRonly	0.0001032811
ENST00000337859.6.uORF_ATG.1	25.56121349	ATG	chr2	+	187350934	187350984	ZC3H15	-	UTRonly	0.0007072836
ENST00000291386.3.uORF_ACG.2	25.55992496	ACG	chr1	-	1510199	1500210	SSU72	-	CDSpartial	0.0002897677
ENST00000273221.4.uORF_ATC.2	25.55974924	ATC	chr3	-	13009037	13008900	IQSEC1	-	CDSpartial	0.0002897677
ENST00000285605.6.uORF_CTG.1	25.55910415	CTG	chr10	+	99473551	99473982	MARVELD1	-	CDSpartial	0.000877577
ENST00000290949.3.uORF_GTG.1	25.55722707	GTG	chr16	-	67515116	67515093	ATP6V0D1	-	UTRonly	0.0002897677
ENST00000424649.2.uORF_ATA.1	25.55700758	ATA	chr12	-	120703495	120703454	PXN	ENST00000267257.7.uORF_ATA.1,ENST00000547983.1.uORF_ATA.1,ENST00000228307.7.uORF_ATA.1	UTRonly	0.0001032811
ENST00000320876.6.uORF_GTG.7	25.55567481	GTG	chr18	+	2655864	2655887	SMCHD1	-	UTRonly	0.0002897677
ENST00000244007.3.uORF_GTG.2	25.55533427	GTG	chr20	+	39765631	39788249	PLCG1	-	CDSpartial	0.0002897677
ENST00000328024.6.uORF_GTG.5	25.55451919	GTG	chr19	+	8455258	8467032	RAB11B	-	CDSpartial	0.0002897677
ENST00000287038.3.uORF_GTG.2	25.55266971	GTG	chr8	-	99057786	99057748	RPL30	-	UTRonly	0.0002897677
ENST00000307826.4.uORF_CTG.1	25.5526306	CTG	chr5	-	180229857	180220051	MGAT1	-	UTRonly	0.0003586323
ENST00000291041.5.uORF_ATG.1	25.55237937	ATG	chr16	+	67927179	67942588	PSKH1	-	UTRonly	0.5935874
ENST00000335312.3.uORF_TTG.2	25.5521989	TTG	chr19	-	3700458	3700351	PIP5K1C	ENST00000539785.1.uORF_TTG.1	CDSpartial	0.000877577
ENST00000359285.5.uORF_CTG.1	25.55215239	CTG	chr16	+	28875150	28877419	SH2B1	-	CDSpartial	0.000877577
ENST00000170168.4.uORF_GTG.2	25.54996771	GTG	chr19	-	1848415	1848323	REXO1	-	CDSpartial	0.0002897677
ENST00000256646.2.uORF_GTG.1	25.54952388	GTG	chr1	-	120612105	120572586	NOTCH2	-	CDSpartial	0.0003129108
ENST00000434724.2.uORF_CTG.6	25.54898354	CTG	chr16	-	12009627	11990640	GSPT1	-	CDSpartial	0.5749201
[truncated: 187,371 more rows]

[truncated: 10 more sheets: Supplemental_Table_5, Supplemental_Table_6, Supplemental_Table_7, Supplemental_Table_8, Supplemental_Table_9, Supplemental_Table_10, Suppelmental_Table_11, Supplemental_Table_12, Supplemental_Table_13, Supplemental_Table_14]
